# Supplementary material for: DNA Imprinting and Differentially Expressed Genes in Longissimus thoracis Muscle of Bos indicus Submitted to Early Weaning Management
Source: Epigenomes. 2024 Dec 4;8(4):45. doi: 10.3390/epigenomes8040045 (PMC11675247; doi:10.3390/epigenomes8040045)
Supplement: Supplementary file 1 [file epigenomes-08-00045-s001.zip]

Archive with 4 entries (4 files):
- Supplementary Table S1 - DMR Complete Annotation Methylated Regions.csv
- Supplementary Table S2 - DMG Results.csv
- Supplementary Table S3 - DMG expression level.csv
- Supplementary Table S4 - Relative expression results from edgeR.csv
