# Supplementary material for: DNA Imprinting and Differentially Expressed Genes in Longissimus thoracis Muscle of Bos indicus Submitted to Early Weaning Management
Source: Epigenomes. 2024 Dec 4;8(4):45. doi: 10.3390/epigenomes8040045 (PMC11675247; doi:10.3390/epigenomes8040045)
Supplement: Supplementary file 1 [file epigenomes-08-00045-s001.zip › Supplementary Table S1 - DMR Complete Annotation Methylated Regions.csv]

seqmes	start	end	width	strand	DMR.pvalue	DMR.qvalue	DMR.meth.diff	gAnn.gr.seqmes	gAnn.gr.start	gAnn.gr.end	gAnn.gr.width	gAnn.gr.strand	gAnn.gr.score	gAnn.gr.me	gAnn.gr.category	gAnn.gr.Symbol	gAnn.gr.Prd_Curated	GenePart	promoterRegion	precedByPromoter	TSSesRegion	TSSInterval_pos	TssInterval_Geneme	DMG	CpGi.Shores	NearestGeneToCpGs	DistanceBetweenCpGsToNearestGene	CpGsFeaturesRanges	ExpressedGene
chr1	67731201	67731700	500	*	8,65E-05	0,001805126	21,22351333	chr1	67728489	67732168	3680	-	2	NM_001192069	introns	ADCY5	Curated	introns_2	GeneBody					ADCY5	shores	ADCY5	0	67731293-67733292	not_allowed_file
chr1	67731301	67731800	500	*	3,57E-08	3,02E-06	33,46383543	chr1	67728489	67732168	3680	-	2	NM_001192069	introns	ADCY5	Curated	introns_2	GeneBody					ADCY5	shores	ADCY5	0	67731293-67733292	not_allowed_file
chr1	69205801	69206300	500	*	3,77E-07	2,21E-05	-22,84734134	chr1	69206008	69227336	21329	-	10	NM_174679	introns	ITGB5	Curated	introns_10	GeneBody					ITGB5					not_allowed_file
chr1	69205801	69206300	500	*	3,77E-07	2,21E-05	-22,84734134	chr1	69205785	69206007	223	-	11	NM_174679	exons	ITGB5	Curated	exons_11	GeneBody					ITGB5					not_allowed_file
chr1	69205901	69206400	500	*	4,67E-10	6,93E-08	-24,17856759	chr1	69206008	69227336	21329	-	10	NM_174679	introns	ITGB5	Curated	introns_10	GeneBody					ITGB5					not_allowed_file
chr1	69205901	69206400	500	*	4,67E-10	6,93E-08	-24,17856759	chr1	69205785	69206007	223	-	11	NM_174679	exons	ITGB5	Curated	exons_11	GeneBody					ITGB5					not_allowed_file
chr1	69206001	69206500	500	*	4,67E-10	6,93E-08	-24,17856759	chr1	69206008	69227336	21329	-	10	NM_174679	introns	ITGB5	Curated	introns_10	GeneBody					ITGB5					not_allowed_file
chr1	69206001	69206500	500	*	4,67E-10	6,93E-08	-24,17856759	chr1	69205785	69206007	223	-	11	NM_174679	exons	ITGB5	Curated	exons_11	GeneBody					ITGB5					not_allowed_file
chr1	69206101	69206600	500	*	4,67E-10	6,93E-08	-24,17856759	chr1	69206008	69227336	21329	-	10	NM_174679	introns	ITGB5	Curated	introns_10	GeneBody					ITGB5					not_allowed_file
chr1	69206201	69206700	500	*	5,12E-07	2,85E-05	-21,57594381	chr1	69206008	69227336	21329	-	10	NM_174679	introns	ITGB5	Curated	introns_10	GeneBody					ITGB5					not_allowed_file
chr1	73132301	73132800	500	*	1,37E-21	2,05E-18	-21,05819078								intergenic			intergenic_							shores	ATP13A3	6469	73130650-73132649	not_allowed_file
chr1	73460701	73461200	500	*	0,000211124	0,003576459	21,42483474								intergenic			intergenic_											not_allowed_file
chr1	73460801	73461300	500	*	0,000211124	0,003576459	21,42483474								intergenic			intergenic_											not_allowed_file
chr1	138367501	138368000	500	*	8,83E-06	0,00029529	29,13418825								intergenic			intergenic_											not_allowed_file
chr1	138367601	138368100	500	*	2,10E-06	9,29E-05	28,78854869								intergenic			intergenic_											not_allowed_file
chr1	138367701	138368200	500	*	2,10E-06	9,29E-05	28,78854869								intergenic			intergenic_											not_allowed_file
chr1	138367801	138368300	500	*	2,10E-06	9,29E-05	28,78854869								intergenic			intergenic_											not_allowed_file
chr1	138367901	138368400	500	*	2,55E-05	0,000697708	26,97628458								intergenic			intergenic_											not_allowed_file
chr1	144400701	144401200	500	*	3,77E-16	2,16E-13	28,00904977								intergenic			intergenic_											not_allowed_file
chr2	11679801	11680300	500	*	6,07E-10	8,72E-08	-20,39091268								intergenic			intergenic_							shores	NUP35	1744566	11680144-11682143	not_allowed_file
chr2	11679901	11680400	500	*	1,19E-17	8,89E-15	-48,77810362								intergenic			intergenic_							shores	NUP35	1744566	11680144-11682143	not_allowed_file
chr2	71214501	71215000	500	*	5,60E-55	2,69E-50	-21,17748279								intergenic			intergenic_							shores	DBI	17009	71214576-71216575	not_allowed_file
chr2	71214601	71215100	500	*	3,36E-10	5,23E-08	-31,16902978								intergenic			intergenic_							shores	DBI	17009	71214576-71216575	not_allowed_file
chr2	106004901	106005400	500	*	1,01E-10	1,80E-08	25,1396648	chr2	106003058	106009521	6464	-	4	NM_174766	introns	TNS1	Curated	introns_4	GeneBody					TNS1					not_allowed_file
chr2	120097501	120098000	500	*	9,78E-14	3,38E-11	37,28904477	chr2	120095972	120097972	2001	+	0		promoters	ALPI	Predicted	promoters_0	PromoterRegion					ALPI	shores	ALPI	0	120097631-120099630	not_allowed_file
chr2	120097501	120098000	500	*	9,78E-14	3,38E-11	37,28904477	chr2	120097391	120097506	116	+	3	NM_173987	exons	ALPI	Curated	exons_3	GeneBody	PromoterPrecedence				ALPI	shores	ALPI	0	120097631-120099630	not_allowed_file
chr2	120097501	120098000	500	*	9,78E-14	3,38E-11	37,28904477	chr2	120097507	120097695	189	+	3	NM_173987	introns	ALPI	Curated	introns_3	GeneBody	PromoterPrecedence				ALPI	shores	ALPI	0	120097631-120099630	not_allowed_file
chr2	120097501	120098000	500	*	9,78E-14	3,38E-11	37,28904477	chr2	120097696	120097870	175	+	4	NM_173987	exons	ALPI	Curated	exons_4	GeneBody	PromoterPrecedence				ALPI	shores	ALPI	0	120097631-120099630	not_allowed_file
chr2	120097501	120098000	500	*	9,78E-14	3,38E-11	37,28904477	chr2	120097871	120097948	78	+	4	NM_173987	introns	ALPI	Curated	introns_4	GeneBody	PromoterPrecedence				ALPI	shores	ALPI	0	120097631-120099630	not_allowed_file
chr2	120097501	120098000	500	*	9,78E-14	3,38E-11	37,28904477	chr2	120097949	120098121	173	+	5	NM_173987	exons	ALPI	Curated	exons_5	GeneBody	PromoterPrecedence				ALPI	shores	ALPI	0	120097631-120099630	not_allowed_file
chr2	120097601	120098100	500	*	1,80E-14	7,27E-12	38,25632784	chr2	120095972	120097972	2001	+	0		promoters	ALPI	Predicted	promoters_0	PromoterRegion					ALPI	shores	ALPI	0	120097631-120099630	not_allowed_file
chr2	120097601	120098100	500	*	1,80E-14	7,27E-12	38,25632784	chr2	120097507	120097695	189	+	3	NM_173987	introns	ALPI	Curated	introns_3	GeneBody	PromoterPrecedence				ALPI	shores	ALPI	0	120097631-120099630	not_allowed_file
chr2	120097601	120098100	500	*	1,80E-14	7,27E-12	38,25632784	chr2	120097696	120097870	175	+	4	NM_173987	exons	ALPI	Curated	exons_4	GeneBody	PromoterPrecedence				ALPI	shores	ALPI	0	120097631-120099630	not_allowed_file
chr2	120097601	120098100	500	*	1,80E-14	7,27E-12	38,25632784	chr2	120097871	120097948	78	+	4	NM_173987	introns	ALPI	Curated	introns_4	GeneBody	PromoterPrecedence				ALPI	shores	ALPI	0	120097631-120099630	not_allowed_file
chr2	120097601	120098100	500	*	1,80E-14	7,27E-12	38,25632784	chr2	120097949	120098121	173	+	5	NM_173987	exons	ALPI	Curated	exons_5	GeneBody	PromoterPrecedence				ALPI	shores	ALPI	0	120097631-120099630	not_allowed_file
chr2	120097701	120098200	500	*	1,80E-14	7,27E-12	38,25632784	chr2	120095972	120097972	2001	+	0		promoters	ALPI	Predicted	promoters_0	PromoterRegion					ALPI	shores	ALPI	0	120097631-120099630	not_allowed_file
chr2	120097701	120098200	500	*	1,80E-14	7,27E-12	38,25632784	chr2	120097696	120097870	175	+	4	NM_173987	exons	ALPI	Curated	exons_4	GeneBody	PromoterPrecedence				ALPI	shores	ALPI	0	120097631-120099630	not_allowed_file
chr2	120097701	120098200	500	*	1,80E-14	7,27E-12	38,25632784	chr2	120097871	120097948	78	+	4	NM_173987	introns	ALPI	Curated	introns_4	GeneBody	PromoterPrecedence				ALPI	shores	ALPI	0	120097631-120099630	not_allowed_file
chr2	120097701	120098200	500	*	1,80E-14	7,27E-12	38,25632784	chr2	120097949	120098121	173	+	5	NM_173987	exons	ALPI	Curated	exons_5	GeneBody	PromoterPrecedence				ALPI	shores	ALPI	0	120097631-120099630	not_allowed_file
chr2	120097701	120098200	500	*	1,80E-14	7,27E-12	38,25632784	chr2	120098122	120098372	251	+	5	NM_173987	introns	ALPI	Curated	introns_5	GeneBody	PromoterPrecedence				ALPI	shores	ALPI	0	120097631-120099630	not_allowed_file
chr2	120097801	120098300	500	*	1,80E-14	7,27E-12	38,25632784	chr2	120095972	120097972	2001	+	0		promoters	ALPI	Predicted	promoters_0	PromoterRegion					ALPI	shores	ALPI	0	120097631-120099630	not_allowed_file
chr2	120097801	120098300	500	*	1,80E-14	7,27E-12	38,25632784	chr2	120097696	120097870	175	+	4	NM_173987	exons	ALPI	Curated	exons_4	GeneBody	PromoterPrecedence				ALPI	shores	ALPI	0	120097631-120099630	not_allowed_file
chr2	120097801	120098300	500	*	1,80E-14	7,27E-12	38,25632784	chr2	120097871	120097948	78	+	4	NM_173987	introns	ALPI	Curated	introns_4	GeneBody	PromoterPrecedence				ALPI	shores	ALPI	0	120097631-120099630	not_allowed_file
chr2	120097801	120098300	500	*	1,80E-14	7,27E-12	38,25632784	chr2	120097949	120098121	173	+	5	NM_173987	exons	ALPI	Curated	exons_5	GeneBody	PromoterPrecedence				ALPI	shores	ALPI	0	120097631-120099630	not_allowed_file
chr2	120097801	120098300	500	*	1,80E-14	7,27E-12	38,25632784	chr2	120098122	120098372	251	+	5	NM_173987	introns	ALPI	Curated	introns_5	GeneBody	PromoterPrecedence				ALPI	shores	ALPI	0	120097631-120099630	not_allowed_file
chr2	123137501	123138000	500	*	4,16E-07	2,40E-05	-24,63192721								intergenic			intergenic_											not_allowed_file
chr2	125695701	125696200	500	*	0,000119914	0,002320895	-21,0420142	chr2	125692117	125696483	4367	+	2	NM_001098991	introns	FGR	Curated	introns_2	GeneBody					FGR					not_allowed_file
chr2	128499401	128499900	500	*	2,37E-06	0,000102894	28,59160613	chr2	128499787	128501787	2001	+	0		promoters	STPG1	Predicted	promoters_0	PromoterRegion		Into_TSSRegion	chr2:128499787:128500987	STPG1	STPG1	shores	STPG1	0	128499158-128501157	not_allowed_file
chr2	132292401	132292900	500	*	0,000142482	0,002643974	23,62073083								intergenic			intergenic_											not_allowed_file
chr2	132292501	132293000	500	*	0,000142482	0,002643974	23,62073083								intergenic			intergenic_											not_allowed_file
chr2	135015901	135016400	500	*	2,98E-27	1,12E-23	-43,914678	chr2	135014388	135021509	7122	-	23	NM_001046297	introns	ARHGEF10L	Curated	introns_23	GeneBody					ARHGEF10L	shores	ARHGEF10L	0	135014139-135015927	not_allowed_file
chr2	135016001	135016500	500	*	6,36E-23	1,14E-19	-20,82491089	chr2	135014388	135021509	7122	-	23	NM_001046297	introns	ARHGEF10L	Curated	introns_23	GeneBody					ARHGEF10L	CpGi	ARHGEF10L	0	135015928-135016573	not_allowed_file
chr3	18944501	18945000	500	*	6,65E-05	0,001470699	-25,52777778								intergenic			intergenic_							shores	RORC	-7179	18943266-18945265	not_allowed_file
chr3	19686301	19686800	500	*	2,95E-13	9,19E-11	23,08378705								intergenic			intergenic_							shores	GABPB2	12290	19686717-19687199	not_allowed_file
chr3	56746801	56747300	500	*	3,08E-11	6,26E-09	-30,88198758								intergenic			intergenic_											not_allowed_file
chr3	91512201	91512700	500	*	7,68E-53	2,95E-48	-25,39364266	chr3	91512014	91514089	2076	+	7	NM_001098055	exons	TTC22	Curated	exons_7	GeneBody					TTC22	shores	TTC22	613	91512626-91514625	not_allowed_file
chr3	91512301	91512800	500	*	3,97E-64	7,62E-59	-29,8419009	chr3	91512014	91514089	2076	+	7	NM_001098055	exons	TTC22	Curated	exons_7	GeneBody					TTC22	shores	TTC22	613	91512626-91514625	not_allowed_file
chr3	91512401	91512900	500	*	4,24E-40	6,79E-36	-34,49932963	chr3	91512014	91514089	2076	+	7	NM_001098055	exons	TTC22	Curated	exons_7	GeneBody					TTC22	shores	TTC22	613	91512626-91514625	not_allowed_file
chr3	106455201	106455700	500	*	6,02E-08	4,73E-06	22,92088507	chr3	106452705	106455263	2559	+	4	NM_001024565	introns	HEYL	Curated	introns_4	GeneBody					HEYL					not_allowed_file
chr3	106455201	106455700	500	*	6,02E-08	4,73E-06	22,92088507	chr3	106455264	106458224	2961	+	5	NM_001024565	exons	HEYL	Curated	exons_5	GeneBody					HEYL					not_allowed_file
chr3	108017701	108018200	500	*	3,62E-08	3,07E-06	-21,77765843								intergenic			intergenic_							shores	SF3A3	19762	108017460-108019459	not_allowed_file
chr3	108017801	108018300	500	*	3,62E-08	3,07E-06	-21,77765843								intergenic			intergenic_							shores	SF3A3	19762	108017460-108019459	not_allowed_file
chr3	108017901	108018400	500	*	2,05E-09	2,55E-07	-28,07017544								intergenic			intergenic_							shores	SF3A3	19762	108017460-108019459	not_allowed_file
chr3	119823001	119823500	500	*	1,56E-05	0,00046894	25,40966387								intergenic			intergenic_							shores	MIR149	-57289	119822511-119824510	not_allowed_file
chr3	119967501	119968000	500	*	1,12E-06	5,52E-05	-28,8277512								intergenic			intergenic_							shores	MIR149	84234	119967032-119969031	not_allowed_file
chr3	120199901	120200400	500	*	2,43E-07	1,53E-05	22,3474447								intergenic			intergenic_							shores	AGXT	35305	120199761-120202110	not_allowed_file
chr3	120571001	120571500	500	*	9,33E-08	6,85E-06	21,14350729								intergenic			intergenic_							shores	STK25	41097	120569702-120571701	not_allowed_file
chr3	120571101	120571600	500	*	9,33E-08	6,85E-06	21,14350729								intergenic			intergenic_							shores	STK25	41097	120569702-120571701	not_allowed_file
chr3	120849501	120850000	500	*	1,07E-11	2,40E-09	25,0704005	chr3	120847662	120849662	2001	-	0		promoters	PDCD1	Predicted	promoters_0	PromoterRegion					PDCD1	shores	PDCD1	-506	120849167-120851166	not_allowed_file
chr4	30903601	30904100	500	*	1,22E-14	5,15E-12	20,97889943								intergenic			intergenic_							shores	CDCA7L	-165654	30901810-30903809	not_allowed_file
chr4	95314701	95315200	500	*	2,34E-07	1,49E-05	-22,59433346								intergenic			intergenic_											not_allowed_file
chr4	95314801	95315300	500	*	2,34E-07	1,49E-05	-22,59433346								intergenic			intergenic_											not_allowed_file
chr4	95314901	95315400	500	*	2,34E-07	1,49E-05	-22,59433346								intergenic			intergenic_											not_allowed_file
chr4	95315001	95315500	500	*	1,39E-06	6,60E-05	-21,53899241								intergenic			intergenic_											not_allowed_file
chr4	112635001	112635500	500	*	3,52E-08	3,00E-06	-25,45419131	chr4	112634869	112635123	255	+	19	NM_174706	introns	SSPO	Curated	introns_19	GeneBody					SSPO					not_allowed_file
chr4	112635001	112635500	500	*	3,52E-08	3,00E-06	-25,45419131	chr4	112635124	112635380	257	+	20	NM_174706	exons	SSPO	Curated	exons_20	GeneBody					SSPO					not_allowed_file
chr4	112635001	112635500	500	*	3,52E-08	3,00E-06	-25,45419131	chr4	112635381	112635723	343	+	20	NM_174706	introns	SSPO	Curated	introns_20	GeneBody					SSPO					not_allowed_file
chr4	112635101	112635600	500	*	6,02E-09	6,42E-07	-22,17500465	chr4	112634869	112635123	255	+	19	NM_174706	introns	SSPO	Curated	introns_19	GeneBody					SSPO					not_allowed_file
chr4	112635101	112635600	500	*	6,02E-09	6,42E-07	-22,17500465	chr4	112635124	112635380	257	+	20	NM_174706	exons	SSPO	Curated	exons_20	GeneBody					SSPO					not_allowed_file
chr4	112635101	112635600	500	*	6,02E-09	6,42E-07	-22,17500465	chr4	112635381	112635723	343	+	20	NM_174706	introns	SSPO	Curated	introns_20	GeneBody					SSPO					not_allowed_file
chr4	112635201	112635700	500	*	1,17E-09	1,57E-07	-21,94733195	chr4	112635124	112635380	257	+	20	NM_174706	exons	SSPO	Curated	exons_20	GeneBody					SSPO					not_allowed_file
chr4	112635201	112635700	500	*	1,17E-09	1,57E-07	-21,94733195	chr4	112635381	112635723	343	+	20	NM_174706	introns	SSPO	Curated	introns_20	GeneBody					SSPO					not_allowed_file
chr4	112656301	112656800	500	*	1,38E-15	7,05E-13	-27,23875253	chr4	112656108	112656397	290	+	61	NM_174706	introns	SSPO	Curated	introns_61	GeneBody					SSPO					not_allowed_file
chr4	112656301	112656800	500	*	1,38E-15	7,05E-13	-27,23875253	chr4	112656398	112656529	132	+	62	NM_174706	exons	SSPO	Curated	exons_62	GeneBody					SSPO					not_allowed_file
chr4	112656301	112656800	500	*	1,38E-15	7,05E-13	-27,23875253	chr4	112656530	112656732	203	+	62	NM_174706	introns	SSPO	Curated	introns_62	GeneBody					SSPO					not_allowed_file
chr4	112656301	112656800	500	*	1,38E-15	7,05E-13	-27,23875253	chr4	112656733	112656878	146	+	63	NM_174706	exons	SSPO	Curated	exons_63	GeneBody					SSPO					not_allowed_file
chr4	112656401	112656900	500	*	3,91E-15	1,83E-12	-22,12338749	chr4	112656398	112656529	132	+	62	NM_174706	exons	SSPO	Curated	exons_62	GeneBody					SSPO	shores	SSPO	0	112656816-112658815	not_allowed_file
chr4	112656401	112656900	500	*	3,91E-15	1,83E-12	-22,12338749	chr4	112656530	112656732	203	+	62	NM_174706	introns	SSPO	Curated	introns_62	GeneBody					SSPO	shores	SSPO	0	112656816-112658815	not_allowed_file
chr4	112656401	112656900	500	*	3,91E-15	1,83E-12	-22,12338749	chr4	112656733	112656878	146	+	63	NM_174706	exons	SSPO	Curated	exons_63	GeneBody					SSPO	shores	SSPO	0	112656816-112658815	not_allowed_file
chr4	112656401	112656900	500	*	3,91E-15	1,83E-12	-22,12338749	chr4	112656879	112657276	398	+	63	NM_174706	introns	SSPO	Curated	introns_63	GeneBody					SSPO	shores	SSPO	0	112656816-112658815	not_allowed_file
chr4	112656501	112657000	500	*	3,91E-15	1,83E-12	-22,12338749	chr4	112656398	112656529	132	+	62	NM_174706	exons	SSPO	Curated	exons_62	GeneBody					SSPO	shores	SSPO	0	112656816-112658815	not_allowed_file
chr4	112656501	112657000	500	*	3,91E-15	1,83E-12	-22,12338749	chr4	112656530	112656732	203	+	62	NM_174706	introns	SSPO	Curated	introns_62	GeneBody					SSPO	shores	SSPO	0	112656816-112658815	not_allowed_file
chr4	112656501	112657000	500	*	3,91E-15	1,83E-12	-22,12338749	chr4	112656733	112656878	146	+	63	NM_174706	exons	SSPO	Curated	exons_63	GeneBody					SSPO	shores	SSPO	0	112656816-112658815	not_allowed_file
chr4	112656501	112657000	500	*	3,91E-15	1,83E-12	-22,12338749	chr4	112656879	112657276	398	+	63	NM_174706	introns	SSPO	Curated	introns_63	GeneBody					SSPO	shores	SSPO	0	112656816-112658815	not_allowed_file
chr4	112656601	112657100	500	*	3,91E-15	1,83E-12	-22,12338749	chr4	112656530	112656732	203	+	62	NM_174706	introns	SSPO	Curated	introns_62	GeneBody					SSPO	shores	SSPO	0	112656816-112658815	not_allowed_file
chr4	112656601	112657100	500	*	3,91E-15	1,83E-12	-22,12338749	chr4	112656733	112656878	146	+	63	NM_174706	exons	SSPO	Curated	exons_63	GeneBody					SSPO	shores	SSPO	0	112656816-112658815	not_allowed_file
chr4	112656601	112657100	500	*	3,91E-15	1,83E-12	-22,12338749	chr4	112656879	112657276	398	+	63	NM_174706	introns	SSPO	Curated	introns_63	GeneBody					SSPO	shores	SSPO	0	112656816-112658815	not_allowed_file
chr4	114296301	114296800	500	*	5,06E-12	1,19E-09	-25,96161865								intergenic			intergenic_							shores	GALNTL5	-180810	114295007-114297006	not_allowed_file
chr4	118600801	118601300	500	*	6,39E-08	4,96E-06	-20,19039648								intergenic			intergenic_											not_allowed_file
chr4	118613101	118613600	500	*	3,41E-21	4,61E-18	28,09468702								intergenic			intergenic_											not_allowed_file
chr4	118613201	118613700	500	*	8,12E-17	5,22E-14	23,36106479								intergenic			intergenic_											not_allowed_file
chr4	118613301	118613800	500	*	8,12E-17	5,22E-14	23,36106479								intergenic			intergenic_											not_allowed_file
chr4	118613401	118613900	500	*	8,12E-17	5,22E-14	23,36106479								intergenic			intergenic_											not_allowed_file
chr4	118613501	118614000	500	*	8,12E-17	5,22E-14	23,36106479								intergenic			intergenic_											not_allowed_file
chr5	19875101	19875600	500	*	0,000233546	0,003852679	21,60326087								intergenic			intergenic_											not_allowed_file
chr5	109489101	109489600	500	*	1,41E-12	3,75E-10	-31,55682376								intergenic			intergenic_											not_allowed_file
chr5	113280001	113280500	500	*	5,50E-05	0,001273614	-23,63505055								intergenic			intergenic_											not_allowed_file
chr5	116407501	116408000	500	*	1,23E-09	1,63E-07	-21,5498155	chr5	116407409	116409409	2001	+	0		promoters	MIR3596	Predicted	promoters_0	PromoterRegion		Into_TSSRegion	chr5:116407664:116408864	MIR3596	MIR3596	shores	MIRLET7A-3	0	116406759-116408758	not_allowed_file
chr5	118896201	118896700	500	*	6,05E-09	6,45E-07	20,62493391								intergenic			intergenic_											not_allowed_file
chr5	119683301	119683800	500	*	4,13E-07	2,39E-05	30,28050827								intergenic			intergenic_											not_allowed_file
chr6	105321101	105321600	500	*	5,69E-10	8,26E-08	21,84662932	chr6	105320495	105331884	11390	-	2	NM_001046346	introns	WDR1	Curated	introns_2	GeneBody					WDR1					not_allowed_file
chr6	114601901	114602400	500	*	3,08E-12	7,59E-10	-33,80796835								intergenic			intergenic_							shores	ACOX3	43701	114602302-114604301	not_allowed_file
chr6	114602001	114602500	500	*	4,65E-14	1,70E-11	-32,64772797								intergenic			intergenic_							shores	ACOX3	43701	114602302-114604301	not_allowed_file
chr6	114602101	114602600	500	*	4,53E-14	1,66E-11	-32,98309877								intergenic			intergenic_							shores	ACOX3	43701	114602302-114604301	not_allowed_file
chr6	115083901	115084400	500	*	2,61E-12	6,52E-10	24,40285241								intergenic			intergenic_							shores	CPZ	267954	115082913-115084912	not_allowed_file
chr6	115084001	115084500	500	*	5,48E-11	1,05E-08	22,70907049								intergenic			intergenic_							shores	CPZ	267954	115082913-115084912	not_allowed_file
chr6	115084101	115084600	500	*	6,43E-09	6,82E-07	20,06132177								intergenic			intergenic_							shores	CPZ	267954	115082913-115084912	not_allowed_file
chr6	115084301	115084800	500	*	4,74E-11	9,26E-09	21,05464585								intergenic			intergenic_							shores	CPZ	267954	115082913-115084912	not_allowed_file
chr7	1108401	1108900	500	*	3,45E-07	2,06E-05	25,81790788	chr7	1108060	1109795	1736	+	6	NM_001103259	exons	RASGEF1C	Curated	exons_6	GeneBody					RASGEF1C					not_allowed_file
chr7	11242601	11243100	500	*	2,58E-06	0,000109767	-21,06666667	chr7	11235408	11259792	24385	-	1	NM_001034748	introns	TECR	Curated	introns_1	PromoterRegion					TECR	shores	TECR	0	11241066-11243065	not_allowed_file
chr7	14988301	14988800	500	*	8,37E-09	8,50E-07	23,0877193	chr7	14988235	14989222	988	+	10	NM_001101081	exons	PDE4A	Curated	exons_10	GeneBody					PDE4A					not_allowed_file
chr7	15991901	15992400	500	*	2,77E-08	2,42E-06	-21,72535211	chr7	15991420	15993420	2001	+	0		promoters	ZNF557	Predicted	promoters_0	PromoterRegion		Into_TSSRegion	chr7:15991420:15992620	ZNF557	ZNF557	shores	ZNF557	0	15990103-15992102	not_allowed_file
chr7	20471201	20471700	500	*	2,18E-22	3,71E-19	-20,75518405	chr7	20469625	20499039	29415	-	2	NM_001024574	introns	NFIC	Curated	introns_2	GeneBody					NFIC					not_allowed_file
chr7	20471301	20471800	500	*	4,28E-23	8,22E-20	-21,00064907	chr7	20469625	20499039	29415	-	2	NM_001024574	introns	NFIC	Curated	introns_2	GeneBody					NFIC					not_allowed_file
chr7	20471401	20471900	500	*	4,28E-23	8,22E-20	-21,00064907	chr7	20469625	20499039	29415	-	2	NM_001024574	introns	NFIC	Curated	introns_2	GeneBody					NFIC					not_allowed_file
chr7	20471501	20472000	500	*	1,25E-24	3,11E-21	-22,16611056	chr7	20469625	20499039	29415	-	2	NM_001024574	introns	NFIC	Curated	introns_2	GeneBody					NFIC					not_allowed_file
chr7	20471601	20472100	500	*	3,62E-16	2,08E-13	-21,14969769	chr7	20469625	20499039	29415	-	2	NM_001024574	introns	NFIC	Curated	introns_2	GeneBody					NFIC					not_allowed_file
chr7	20674201	20674700	500	*	4,39E-09	4,86E-07	-25,84899439	chr7	20674488	20676367	1880	-	2	NM_001192714	introns	G15	Curated	introns_2	GeneBody					G15					not_allowed_file
chr7	20674201	20674700	500	*	4,39E-09	4,86E-07	-25,84899439	chr7	20674333	20674487	155	-	3	NM_001192714	exons	G15	Curated	exons_3	GeneBody					G15					not_allowed_file
chr7	20674201	20674700	500	*	4,39E-09	4,86E-07	-25,84899439	chr7	20673682	20674332	651	-	3	NM_001192714	introns	G15	Curated	introns_3	GeneBody					G15					not_allowed_file
chr7	20674301	20674800	500	*	1,71E-07	1,14E-05	-21,58595499	chr7	20674488	20676367	1880	-	2	NM_001192714	introns	G15	Curated	introns_2	GeneBody					G15					not_allowed_file
chr7	20674301	20674800	500	*	1,71E-07	1,14E-05	-21,58595499	chr7	20674333	20674487	155	-	3	NM_001192714	exons	G15	Curated	exons_3	GeneBody					G15					not_allowed_file
chr7	20674301	20674800	500	*	1,71E-07	1,14E-05	-21,58595499	chr7	20673682	20674332	651	-	3	NM_001192714	introns	G15	Curated	introns_3	GeneBody					G15					not_allowed_file
chr7	20674401	20674900	500	*	1,71E-07	1,14E-05	-21,58595499	chr7	20674488	20676367	1880	-	2	NM_001192714	introns	G15	Curated	introns_2	GeneBody					G15					not_allowed_file
chr7	20674401	20674900	500	*	1,71E-07	1,14E-05	-21,58595499	chr7	20674333	20674487	155	-	3	NM_001192714	exons	G15	Curated	exons_3	GeneBody					G15					not_allowed_file
chr7	20674501	20675000	500	*	2,77E-07	1,72E-05	-21,78304787	chr7	20674488	20676367	1880	-	2	NM_001192714	introns	G15	Curated	introns_2	GeneBody					G15					not_allowed_file
chr7	38904501	38905000	500	*	1,18E-06	5,76E-05	-28,42760181	chr7	38904916	38905026	111	-	5	NM_001075119	exons	F12	Curated	exons_5	GeneBody					F12	shores	F12	0	38904275-38906274	not_allowed_file
chr7	38904501	38905000	500	*	1,18E-06	5,76E-05	-28,42760181	chr7	38904794	38904915	122	-	5	NM_001075119	introns	F12	Curated	introns_5	GeneBody					F12	shores	F12	0	38904275-38906274	not_allowed_file
chr7	38904501	38905000	500	*	1,18E-06	5,76E-05	-28,42760181	chr7	38904662	38904793	132	-	6	NM_001075119	exons	F12	Curated	exons_6	GeneBody					F12	shores	F12	0	38904275-38906274	not_allowed_file
chr7	38904501	38905000	500	*	1,18E-06	5,76E-05	-28,42760181	chr7	38904513	38904661	149	-	6	NM_001075119	introns	F12	Curated	introns_6	GeneBody					F12	shores	F12	0	38904275-38906274	not_allowed_file
chr7	38904501	38905000	500	*	1,18E-06	5,76E-05	-28,42760181	chr7	38904408	38904512	105	-	7	NM_001075119	exons	F12	Curated	exons_7	GeneBody					F12	shores	F12	0	38904275-38906274	not_allowed_file
chr7	38904601	38905100	500	*	1,18E-06	5,76E-05	-28,42760181	chr7	38905027	38905310	284	-	4	NM_001075119	introns	F12	Curated	introns_4	GeneBody					F12	shores	F12	0	38904275-38906274	not_allowed_file
chr7	38904601	38905100	500	*	1,18E-06	5,76E-05	-28,42760181	chr7	38904916	38905026	111	-	5	NM_001075119	exons	F12	Curated	exons_5	GeneBody					F12	shores	F12	0	38904275-38906274	not_allowed_file
chr7	38904601	38905100	500	*	1,18E-06	5,76E-05	-28,42760181	chr7	38904794	38904915	122	-	5	NM_001075119	introns	F12	Curated	introns_5	GeneBody					F12	shores	F12	0	38904275-38906274	not_allowed_file
chr7	38904601	38905100	500	*	1,18E-06	5,76E-05	-28,42760181	chr7	38904662	38904793	132	-	6	NM_001075119	exons	F12	Curated	exons_6	GeneBody					F12	shores	F12	0	38904275-38906274	not_allowed_file
chr7	38904601	38905100	500	*	1,18E-06	5,76E-05	-28,42760181	chr7	38904513	38904661	149	-	6	NM_001075119	introns	F12	Curated	introns_6	GeneBody					F12	shores	F12	0	38904275-38906274	not_allowed_file
chr7	38904701	38905200	500	*	1,18E-06	5,76E-05	-28,42760181	chr7	38905027	38905310	284	-	4	NM_001075119	introns	F12	Curated	introns_4	GeneBody					F12	shores	F12	0	38904275-38906274	not_allowed_file
chr7	38904701	38905200	500	*	1,18E-06	5,76E-05	-28,42760181	chr7	38904916	38905026	111	-	5	NM_001075119	exons	F12	Curated	exons_5	GeneBody					F12	shores	F12	0	38904275-38906274	not_allowed_file
chr7	38904701	38905200	500	*	1,18E-06	5,76E-05	-28,42760181	chr7	38904794	38904915	122	-	5	NM_001075119	introns	F12	Curated	introns_5	GeneBody					F12	shores	F12	0	38904275-38906274	not_allowed_file
chr7	38904701	38905200	500	*	1,18E-06	5,76E-05	-28,42760181	chr7	38904662	38904793	132	-	6	NM_001075119	exons	F12	Curated	exons_6	GeneBody					F12	shores	F12	0	38904275-38906274	not_allowed_file
chr7	43667801	43668300	500	*	1,43E-08	1,37E-06	-21,06673814								intergenic			intergenic_											not_allowed_file
chr7	43873501	43874000	500	*	5,09E-09	5,55E-07	20,06443102								intergenic			intergenic_							CpGi	C7H19orf25	870	43870979-43877216	not_allowed_file
chr7	50730601	50731100	500	*	3,44E-07	2,05E-05	-20,47253807								intergenic			intergenic_											not_allowed_file
chr8	8679301	8679800	500	*	1,49E-21	2,20E-18	-36,02370186								intergenic			intergenic_											not_allowed_file
chr8	22085301	22085800	500	*	1,01E-11	2,29E-09	21,91638149	chr8	22084869	22087035	2167	+	2	NM_001075894	exons	CDKN2B	Curated	exons_2	GeneBody					CDKN2B	shores	CDKN2B	0	22085321-22087320	not_allowed_file
chr8	104002701	104003200	500	*	0,005449333	0,038124115	22,27112676								intergenic			intergenic_											not_allowed_file
chr8	104002801	104003300	500	*	0,005449333	0,038124115	22,27112676								intergenic			intergenic_											not_allowed_file
chr8	104002901	104003400	500	*	0,005449333	0,038124115	22,27112676								intergenic			intergenic_											not_allowed_file
chr8	104003001	104003500	500	*	0,005449333	0,038124115	22,27112676								intergenic			intergenic_											not_allowed_file
chr8	104003101	104003600	500	*	0,005449333	0,038124115	22,27112676								intergenic			intergenic_											not_allowed_file
chr8	104794101	104794600	500	*	8,02E-05	0,001706011	23,17460317								intergenic			intergenic_											not_allowed_file
chr8	104794201	104794700	500	*	8,02E-05	0,001706011	23,17460317								intergenic			intergenic_											not_allowed_file
chr8	104794301	104794800	500	*	8,02E-05	0,001706011	23,17460317								intergenic			intergenic_											not_allowed_file
chr8	104794401	104794900	500	*	8,02E-05	0,001706011	23,17460317								intergenic			intergenic_											not_allowed_file
chr8	108832001	108832500	500	*	1,16703E-05	0,00037105	20,30739045	chr8	108778571	108834021	55451	-	1	NM_001015669	introns	BRINP1	Curated	introns_1	PromoterRegion					BRINP1	shores	BRINP1	0	108831703-108833702	not_allowed_file
chr8	108832101	108832600	500	*	1,16703E-05	0,00037105	20,30739045	chr8	108778571	108834021	55451	-	1	NM_001015669	introns	BRINP1	Curated	introns_1	PromoterRegion					BRINP1	shores	BRINP1	0	108831703-108833702	not_allowed_file
chr8	108832201	108832700	500	*	1,16703E-05	0,00037105	20,30739045	chr8	108778571	108834021	55451	-	1	NM_001015669	introns	BRINP1	Curated	introns_1	PromoterRegion					BRINP1	shores	BRINP1	0	108831703-108833702	not_allowed_file
chr8	112176001	112176500	500	*	9,09E-11	1,64E-08	21,19889864								intergenic			intergenic_							CpGi	MYT1L	88565	112175973-112176809	not_allowed_file
chr9	93913101	93913600	500	*	2,81E-11	5,76E-09	22,9787234								intergenic			intergenic_							shores	TMEM242	11276	93911443-93913442	not_allowed_file
chr9	102625201	102625700	500	*	4,29E-06	0,000165819	27,45962574								intergenic			intergenic_							shores	SMOC2	-17559	102625447-102626636	not_allowed_file
chr9	103641201	103641700	500	*	1,19E-14	5,01E-12	23,20273164								intergenic			intergenic_							CpGi	ERMARD	63907	103641090-103642310	not_allowed_file
chr10	13275201	13275700	500	*	5,80E-05	0,001326358	23,12618596	chr10	13275353	13277353	2001	+	0		promoters	MAP2K1	Predicted	promoters_0	PromoterRegion		Into_TSSRegion	chr10:13275353:13276553	MAP2K1	MAP2K1	shores	MAP2K1	-443	13273912-13275911	not_allowed_file
chr10	13275301	13275800	500	*	5,80E-05	0,001326358	23,12618596	chr10	13275353	13277353	2001	+	0		promoters	MAP2K1	Predicted	promoters_0	PromoterRegion		Into_TSSRegion	chr10:13275353:13276553	MAP2K1	MAP2K1	shores	MAP2K1	-443	13273912-13275911	not_allowed_file
chr10	13275401	13275900	500	*	5,80E-05	0,001326358	23,12618596	chr10	13275353	13277353	2001	+	0		promoters	MAP2K1	Predicted	promoters_0	PromoterRegion		Into_TSSRegion	chr10:13275353:13276553	MAP2K1	MAP2K1	shores	MAP2K1	-443	13273912-13275911	not_allowed_file
chr10	86210101	86210600	500	*	4,99E-07	2,78E-05	23,33718913	chr10	86208087	86212407	4321	-	2	NM_173950	introns	PGF	Curated	introns_2	GeneBody					PGF					not_allowed_file
chr11	2003801	2004300	500	*	1,47E-06	6,93E-05	24,3470372								intergenic			intergenic_											not_allowed_file
chr11	20610001	20610500	500	*	2,14E-08	1,94E-06	-22,96969697								intergenic			intergenic_											not_allowed_file
chr11	74335201	74335700	500	*	2,83E-24	6,56E-21	-20,72520384	chr11	74335632	74335632	1	+	0	NM_001206084	TSSes	ADCY3	Curated	TSSes_0	PromoterRegion	PromoterPrecedence	Into_TSSRegion	chr11:74334632:74335832	ADCY3	ADCY3	shores	ADCY3	0	74334983-74336982	not_allowed_file
chr11	74335201	74335700	500	*	2,83E-24	6,56E-21	-20,72520384	chr11	74334632	74336632	2001	+	0		promoters	ADCY3	Predicted	promoters_0	PromoterRegion		Into_TSSRegion	chr11:74334632:74335832	ADCY3	ADCY3	shores	ADCY3	0	74334983-74336982	not_allowed_file
chr11	74335201	74335700	500	*	2,83E-24	6,56E-21	-20,72520384	chr11	74335633	74336307	675	+	1	NM_001206084	exons	ADCY3	Curated	exons_1	PromoterRegion	PromoterPrecedence	Into_TSSRegion	chr11:74334632:74335832	ADCY3	ADCY3	shores	ADCY3	0	74334983-74336982	not_allowed_file
chr11	74335301	74335800	500	*	1,92E-24	4,56E-21	-22,58664277	chr11	74335632	74335632	1	+	0	NM_001206084	TSSes	ADCY3	Curated	TSSes_0	PromoterRegion	PromoterPrecedence	Into_TSSRegion	chr11:74334632:74335832	ADCY3	ADCY3	shores	ADCY3	0	74334983-74336982	not_allowed_file
chr11	74335301	74335800	500	*	1,92E-24	4,56E-21	-22,58664277	chr11	74334632	74336632	2001	+	0		promoters	ADCY3	Predicted	promoters_0	PromoterRegion		Into_TSSRegion	chr11:74334632:74335832	ADCY3	ADCY3	shores	ADCY3	0	74334983-74336982	not_allowed_file
chr11	74335301	74335800	500	*	1,92E-24	4,56E-21	-22,58664277	chr11	74335633	74336307	675	+	1	NM_001206084	exons	ADCY3	Curated	exons_1	PromoterRegion	PromoterPrecedence	Into_TSSRegion	chr11:74334632:74335832	ADCY3	ADCY3	shores	ADCY3	0	74334983-74336982	not_allowed_file
chr11	82535001	82535500	500	*	5,60E-08	4,44E-06	30,7348671								intergenic			intergenic_											not_allowed_file
chr11	101229501	101230000	500	*	9,02E-05	0,001864568	21,0862069								intergenic			intergenic_											not_allowed_file
chr11	102577701	102578200	500	*	7,92E-07	4,10E-05	26,46341463								intergenic			intergenic_											not_allowed_file
chr11	102659701	102660200	500	*	0,001007315	0,011454078	23,68024133	chr11	102659771	102660403	633	-	20	NM_001101886	exons	DDX31	Curated	exons_20	GeneBody					DDX31					not_allowed_file
chr11	102659801	102660300	500	*	0,001007315	0,011454078	23,68024133	chr11	102659771	102660403	633	-	20	NM_001101886	exons	DDX31	Curated	exons_20	GeneBody					DDX31					not_allowed_file
chr11	103673701	103674200	500	*	2,53E-10	4,04E-08	-20,27477386								intergenic			intergenic_											not_allowed_file
chr11	104708901	104709400	500	*	1,49E-05	0,000451457	20,82250182								intergenic			intergenic_							shores	BRD3	93496	104708907-104710906	not_allowed_file
chr11	104984701	104985200	500	*	1,68E-10	2,82E-08	25,69330006								intergenic			intergenic_							shores	WDR5	100381	104983506-104985505	not_allowed_file
chr11	105142001	105142500	500	*	1,64E-12	4,32E-10	24,91777955								intergenic			intergenic_							shores	RXRA	27256	105142135-105144134	not_allowed_file
chr11	105457201	105457700	500	*	4,58E-08	3,74E-06	-22,27376742								intergenic			intergenic_											not_allowed_file
chr11	105457301	105457800	500	*	4,58E-08	3,74E-06	-22,27376742								intergenic			intergenic_											not_allowed_file
chr11	106070301	106070800	500	*	1,11E-05	0,000357428	-22,45807273								intergenic			intergenic_							shores	FUT7	0	106069814-106071813	not_allowed_file
chr11	106606601	106607100	500	*	1,41E-06	6,69E-05	-23,02736207	chr11	106578574	106623452	44879	+	1	NM_001099041	introns	EHMT1	Curated	introns_1	PromoterRegion					EHMT1	shores	EHMT1	0	106606962-106610118	not_allowed_file
chr12	478301	478800	500	*	1,54E-36	1,87E-32	-38,45686037	chr12	478151	480393	2243	+	2	NM_001206231	exons	PCDH20	Curated	exons_2	GeneBody					PCDH20	shores	PCDH20	0	478350-480349	not_allowed_file
chr12	478401	478900	500	*	6,92E-25	1,80E-21	-33,37603753	chr12	478151	480393	2243	+	2	NM_001206231	exons	PCDH20	Curated	exons_2	GeneBody					PCDH20	shores	PCDH20	0	478350-480349	not_allowed_file
chr12	478501	479000	500	*	2,41E-11	5,00E-09	-24,7257384	chr12	478151	480393	2243	+	2	NM_001206231	exons	PCDH20	Curated	exons_2	GeneBody					PCDH20	shores	PCDH20	0	478350-480349	not_allowed_file
chr12	478601	479100	500	*	2,48E-10	3,98E-08	-24,46222704	chr12	478151	480393	2243	+	2	NM_001206231	exons	PCDH20	Curated	exons_2	GeneBody					PCDH20	shores	PCDH20	0	478350-480349	not_allowed_file
chr12	30615801	30616300	500	*	9,21E-11	1,66E-08	-21,63148421								intergenic			intergenic_							shores	KATL1	82745	30615734-30617733	not_allowed_file
chr12	32553301	32553800	500	*	0,00646197	0,04283621	21,12112112								intergenic			intergenic_											not_allowed_file
chr12	76707101	76707600	500	*	3,12E-15	1,50E-12	-21,01960019								intergenic			intergenic_							shores	ZIC2	-31019	76705390-76707389	not_allowed_file
chr12	76707201	76707700	500	*	3,12E-15	1,50E-12	-21,01960019								intergenic			intergenic_							shores	ZIC2	-31019	76705390-76707389	not_allowed_file
chr12	76707301	76707800	500	*	3,12E-15	1,50E-12	-21,01960019								intergenic			intergenic_							shores	ZIC2	-28623	76707786-76709785	not_allowed_file
chr12	84816601	84817100	500	*	4,30E-10	6,46E-08	-29,58269329								intergenic			intergenic_											not_allowed_file
chr12	86030701	86031200	500	*	1,55E-10	2,62E-08	22,30067869								intergenic			intergenic_							shores	SPACA7	-135701	86029615-86031614	not_allowed_file
chr12	86030801	86031300	500	*	1,55E-10	2,62E-08	22,30067869								intergenic			intergenic_							shores	SPACA7	-135701	86029615-86031614	not_allowed_file
chr12	86030901	86031400	500	*	1,55E-10	2,62E-08	22,30067869								intergenic			intergenic_							shores	SPACA7	-135701	86029615-86031614	not_allowed_file
chr12	86031001	86031500	500	*	1,27E-08	1,24E-06	22,76962025								intergenic			intergenic_							shores	SPACA7	-135701	86029615-86031614	not_allowed_file
chr12	86057201	86057700	500	*	0,000571571	0,007548597	-24,03429433								intergenic			intergenic_											not_allowed_file
chr13	34634901	34635400	500	*	4,57E-06	0,000174246	21,4344942	chr13	34634917	34635873	957	-	10	NM_174190	introns	SVIL	Curated	introns_10	GeneBody					SVIL					not_allowed_file
chr13	34634901	34635400	500	*	4,57E-06	0,000174246	21,4344942	chr13	34634691	34634916	226	-	11	NM_174190	exons	SVIL	Curated	exons_11	GeneBody					SVIL					not_allowed_file
chr13	76266801	76267300	500	*	1,75E-06	7,97E-05	-20,83477559	chr13	76253861	76281729	27869	-	1	NM_001192938	introns	SULF2	Curated	introns_1	PromoterRegion					SULF2					not_allowed_file
chr13	76266901	76267400	500	*	1,75E-06	7,97E-05	-20,83477559	chr13	76253861	76281729	27869	-	1	NM_001192938	introns	SULF2	Curated	introns_1	PromoterRegion					SULF2					not_allowed_file
chr13	76267001	76267500	500	*	1,75E-06	7,97E-05	-20,83477559	chr13	76253861	76281729	27869	-	1	NM_001192938	introns	SULF2	Curated	introns_1	PromoterRegion					SULF2					not_allowed_file
chr13	76267101	76267600	500	*	1,75E-06	7,97E-05	-20,83477559	chr13	76253861	76281729	27869	-	1	NM_001192938	introns	SULF2	Curated	introns_1	PromoterRegion					SULF2					not_allowed_file
chr13	76278801	76279300	500	*	0,000223167	0,003729018	-20,38003479	chr13	76253861	76281729	27869	-	1	NM_001192938	introns	SULF2	Curated	introns_1	PromoterRegion					SULF2	shores	SULF2	0	76278681-76280680	not_allowed_file
chr13	78786701	78787200	500	*	1,18E-05	0,000375273	-21,81241656	chr13	78783409	78808403	24995	+	4	NM_001076474	introns	BCAS4	Curated	introns_4	GeneBody					BCAS4					not_allowed_file
chr14	1783501	1784000	500	*	1,94E-13	6,23E-11	-38,57426909								intergenic			intergenic_											not_allowed_file
chr14	1783601	1784100	500	*	7,80E-09	8,03E-07	-28,65671642								intergenic			intergenic_											not_allowed_file
chr14	1783701	1784200	500	*	1,36E-05	0,000419318	-20,31584954								intergenic			intergenic_											not_allowed_file
chr14	1783801	1784300	500	*	1,36E-05	0,000419318	-20,31584954								intergenic			intergenic_											not_allowed_file
chr14	1783901	1784400	500	*	5,88E-06	0,000212704	-21,4851639								intergenic			intergenic_											not_allowed_file
chr14	2441101	2441600	500	*	0,000491694	0,00675518	20,44055101								intergenic			intergenic_											not_allowed_file
chr14	2441201	2441700	500	*	2,59E-05	0,000705344	24,73603975								intergenic			intergenic_											not_allowed_file
chr14	2441301	2441800	500	*	2,01E-06	8,97E-05	29,70459112								intergenic			intergenic_											not_allowed_file
chr14	2441401	2441900	500	*	2,01E-06	8,97E-05	29,70459112								intergenic			intergenic_											not_allowed_file
chr14	2491901	2492400	500	*	1,01E-09	1,37E-07	41,27280265								intergenic			intergenic_											not_allowed_file
chr14	2492001	2492500	500	*	1,00E-08	1,00E-06	38,42592593								intergenic			intergenic_											not_allowed_file
chr14	3723101	3723600	500	*	0,001200219	0,012979288	-21,76470588								intergenic			intergenic_											not_allowed_file
chr14	4511001	4511500	500	*	0,000802076	0,009667886	-20,34338403	chr14	4494747	4528595	33849	+	2	NM_001078091	introns	FAM135B	Curated	introns_2	GeneBody					FAM135B					not_allowed_file
chr14	26545201	26545700	500	*	5,02E-12	1,18E-09	-20,08030333								intergenic			intergenic_							shores	FBXO32	0	26545457-26547456	not_allowed_file
chr14	51724601	51725100	500	*	1,45E-11	3,15E-09	-20,62233589								intergenic			intergenic_											not_allowed_file
chr14	81498901	81499400	500	*	1,05E-05	0,000340487	-24,07106782								intergenic			intergenic_							shores	FBXO32	7694	81498541-81499152	not_allowed_file
chr15	149801	150300	500	*	0,002325772	0,020981315	-20,44544545								intergenic			intergenic_											not_allowed_file
chr15	149901	150400	500	*	0,002325772	0,020981315	-20,44544545								intergenic			intergenic_											not_allowed_file
chr15	150001	150500	500	*	0,002325772	0,020981315	-20,44544545								intergenic			intergenic_											not_allowed_file
chr15	150101	150600	500	*	0,002325772	0,020981315	-20,44544545								intergenic			intergenic_											not_allowed_file
chr15	44504301	44504800	500	*	1,73E-16	1,06E-13	23,07462568								intergenic			intergenic_							shores	ARHGEF12	0	44502561-44504560	not_allowed_file
chr15	44504401	44504900	500	*	6,10E-16	3,35E-13	22,54766659								intergenic			intergenic_							shores	ARHGEF12	0	44502561-44504560	not_allowed_file
chr15	44504501	44505000	500	*	6,10E-16	3,35E-13	22,54766659								intergenic			intergenic_							shores	ARHGEF12	0	44504962-44506961	not_allowed_file
chr15	44504601	44505100	500	*	4,16E-17	2,84E-14	25,69526118								intergenic			intergenic_							shores	ARHGEF12	0	44504962-44506961	not_allowed_file
chr15	76656801	76657300	500	*	2,77E-06	0,000116104	21,88916611	chr15	76656866	76656866	1	+	0	NM_173877	TSSes	F2	Curated	TSSes_0	PromoterRegion	PromoterPrecedence	Into_TSSRegion	chr15:76655866:76657066	F2	F2					not_allowed_file
chr15	76656801	76657300	500	*	2,77E-06	0,000116104	21,88916611	chr15	76655866	76657866	2001	+	0		promoters	F2	Predicted	promoters_0	PromoterRegion		Into_TSSRegion	chr15:76655866:76657066	F2	F2					not_allowed_file
chr15	76656801	76657300	500	*	2,77E-06	0,000116104	21,88916611	chr15	76656867	76656950	84	+	1	NM_173877	exons	F2	Curated	exons_1	PromoterRegion	PromoterPrecedence	Into_TSSRegion	chr15:76655866:76657066	F2	F2					not_allowed_file
chr15	76656801	76657300	500	*	2,77E-06	0,000116104	21,88916611	chr15	76656951	76657294	344	+	1	NM_173877	introns	F2	Curated	introns_1	PromoterRegion	PromoterPrecedence	Into_TSSRegion	chr15:76655866:76657066	F2	F2					not_allowed_file
chr15	76656801	76657300	500	*	2,77E-06	0,000116104	21,88916611	chr15	76657295	76657458	164	+	2	NM_173877	exons	F2	Curated	exons_2	GeneBody	PromoterPrecedence	Into_TSSRegion	chr15:76655866:76657066	F2	F2					not_allowed_file
chr15	77716001	77716500	500	*	1,37E-05	0,000423308	25,03371869								intergenic			intergenic_											not_allowed_file
chr15	77716101	77716600	500	*	4,85E-16	2,76E-13	43,4246172								intergenic			intergenic_											not_allowed_file
chr15	77716201	77716700	500	*	5,27E-18	4,18E-15	45,6420765								intergenic			intergenic_											not_allowed_file
chr15	77716301	77716800	500	*	5,27E-18	4,18E-15	45,6420765								intergenic			intergenic_											not_allowed_file
chr15	83752301	83752800	500	*	3,07E-12	7,59E-10	-25,11396011								intergenic			intergenic_							shores	ARHGEF12	0	83752050-83754049	not_allowed_file
chr15	83752401	83752900	500	*	3,07E-12	7,59E-10	-25,11396011								intergenic			intergenic_							shores	ARHGEF12	0	83752050-83754049	not_allowed_file
chr15	83752501	83753000	500	*	8,57E-13	2,38E-10	-25,79152731								intergenic			intergenic_							shores	ARHGEF12	0	83752050-83754049	not_allowed_file
chr16	2851201	2851700	500	*	3,24E-18	2,66E-15	-20,22860256								intergenic			intergenic_							shores	TMEM81	10574	2849301-2851300	not_allowed_file
chr16	2851301	2851800	500	*	5,84E-20	6,60E-17	-20,43128396								intergenic			intergenic_							CpGi	TMEM81	9851	2851301-2852023	not_allowed_file
chr16	2851401	2851900	500	*	5,96E-23	1,11E-19	-21,03263076								intergenic			intergenic_							CpGi	TMEM81	9851	2851301-2852023	not_allowed_file
chr16	2851501	2852000	500	*	8,06E-25	2,04E-21	-24,3542688								intergenic			intergenic_							CpGi	TMEM81	9851	2851301-2852023	not_allowed_file
chr16	50457401	50457900	500	*	7,82E-05	0,001672253	22,05347255								intergenic			intergenic_							shores	RER1	-4317	50457117-50459116	not_allowed_file
chr16	50457501	50458000	500	*	7,82E-05	0,001672253	22,05347255								intergenic			intergenic_							shores	RER1	-4317	50457117-50459116	not_allowed_file
chr16	50457601	50458100	500	*	7,82E-05	0,001672253	22,05347255								intergenic			intergenic_							shores	RER1	-4317	50457117-50459116	not_allowed_file
chr16	69470801	69471300	500	*	8,62E-11	1,57E-08	31,0392132								intergenic			intergenic_											not_allowed_file
chr16	69470901	69471400	500	*	3,70E-07	2,18E-05	22,21655494								intergenic			intergenic_											not_allowed_file
chr16	79705401	79705900	500	*	8,03E-13	2,24E-10	27,10857477								intergenic			intergenic_							CpGi	TMEM9	-17190	79705298-79705908	not_allowed_file
chr16	79705501	79706000	500	*	4,85E-12	1,15E-09	21,82053038								intergenic			intergenic_							shores	TMEM9	-17801	79705909-79707908	not_allowed_file
chr16	79705601	79706100	500	*	2,06E-12	5,24E-10	21,83891661								intergenic			intergenic_							shores	TMEM9	-17801	79705909-79707908	not_allowed_file
chr17	65295301	65295800	500	*	2,62E-11	5,41E-09	24,09482759	chr17	65295206	65295973	768	+	4	NM_174527	introns	CRYBB3	Curated	introns_4	GeneBody					CRYBB3	shores	CRYBB3	0	65295392-65297242	not_allowed_file
chr17	65295401	65295900	500	*	1,40E-06	6,63E-05	23,27633379	chr17	65295206	65295973	768	+	4	NM_174527	introns	CRYBB3	Curated	introns_4	GeneBody					CRYBB3	shores	CRYBB3	0	65295392-65297242	not_allowed_file
chr17	65295501	65296000	500	*	2,57E-06	0,000109615	30,69444444	chr17	65295206	65295973	768	+	4	NM_174527	introns	CRYBB3	Curated	introns_4	GeneBody					CRYBB3	shores	CRYBB3	0	65295392-65297242	not_allowed_file
chr17	65295501	65296000	500	*	2,57E-06	0,000109615	30,69444444	chr17	65295974	65296116	143	+	5	NM_174527	exons	CRYBB3	Curated	exons_5	GeneBody					CRYBB3	shores	CRYBB3	0	65295392-65297242	not_allowed_file
chr17	68590201	68590700	500	*	3,66E-08	3,09E-06	27,52016129	chr17	68590488	68592488	2001	-	0		promoters	RASL10A	Predicted	promoters_0	PromoterRegion		Into_TSSRegion	chr17:68590488:68591688	RASL10A	RASL10A	shores	RASL10A	0	68589944-68590758	not_allowed_file
chr17	68590201	68590700	500	*	3,66E-08	3,09E-06	27,52016129	chr17	68589800	68590863	1064	-	1	NM_001083645	introns	RASL10A	Curated	introns_1	PromoterRegion	PromoterPrecedence	Into_TSSRegion	chr17:68590488:68591688	RASL10A	RASL10A	shores	RASL10A	0	68589944-68590758	not_allowed_file
chr17	71507301	71507800	500	*	1,34E-08	1,30E-06	22,44168194	chr17	71504375	71508969	4595	+	1	NM_001098044	introns	GUCD1	Curated	introns_1	PromoterRegion					GUCD1					not_allowed_file
chr17	71725101	71725600	500	*	4,24E-14	1,57E-11	20,44619641								intergenic			intergenic_											not_allowed_file
chr17	71725201	71725700	500	*	4,24E-14	1,57E-11	20,44619641								intergenic			intergenic_											not_allowed_file
chr17	71815401	71815900	500	*	1,00E-10	1,79E-08	37,76588803	chr17	71815209	71817209	2001	+	0		promoters	RSPH14	Predicted	promoters_0	PromoterRegion		Into_TSSRegion	chr17:71815209:71816409	RSPH14	RSPH14	shores	RSPH14	-103	71813052-71816107	not_allowed_file
chr17	71871701	71872200	500	*	3,78E-18	3,09E-15	30,05059121								intergenic			intergenic_							shores	RSPH14	6717	71871510-71872285	not_allowed_file
chr17	71871801	71872300	500	*	1,40E-12	3,72E-10	21,33622402								intergenic			intergenic_							shores	RSPH14	6717	71871510-71872285	not_allowed_file
chr17	72182901	72183400	500	*	0,000212433	0,003595462	-24,61832061								intergenic			intergenic_							CpGi	HIC2	0	72178448-72197922	not_allowed_file
chr17	72835101	72835600	500	*	1,66E-05	0,00049366	-21,58730159								intergenic			intergenic_											not_allowed_file
chr17	72835201	72835700	500	*	7,00E-05	0,001530482	-20,26113671								intergenic			intergenic_											not_allowed_file
chr18	11428601	11429100	500	*	6,46E-11	1,21E-08	31,5945246								intergenic			intergenic_							shores	CIBAR2	-224087	11428459-11430458	not_allowed_file
chr18	11428701	11429200	500	*	6,46E-11	1,21E-08	31,5945246								intergenic			intergenic_							shores	CIBAR2	-224087	11428459-11430458	not_allowed_file
chr18	11428801	11429300	500	*	4,85E-11	9,46E-09	32,93611387								intergenic			intergenic_							shores	CIBAR2	-224087	11428459-11430458	not_allowed_file
chr18	12231001	12231500	500	*	4,32E-07	2,48E-05	-20,34803707								intergenic			intergenic_											not_allowed_file
chr18	12231101	12231600	500	*	4,32E-07	2,48E-05	-20,34803707								intergenic			intergenic_											not_allowed_file
chr18	12231201	12231700	500	*	4,32E-07	2,48E-05	-20,34803707								intergenic			intergenic_											not_allowed_file
chr18	12253401	12253900	500	*	1,66E-07	1,11E-05	-20,84288052								intergenic			intergenic_											not_allowed_file
chr18	14002901	14003400	500	*	9,12E-17	5,76E-14	21,5763094								intergenic			intergenic_							shores	APRT	9771	14001122-14003121	not_allowed_file
chr18	35123101	35123600	500	*	1,90E-06	8,53E-05	-21,75965665								intergenic			intergenic_							shores	CTCF	-24813	35123096-35125095	not_allowed_file
chr18	46137601	46138100	500	*	0,001812017	0,017506422	20,6959707								intergenic			intergenic_											not_allowed_file
chr18	48398401	48398900	500	*	5,27E-13	1,54E-10	-23,39738993								intergenic			intergenic_											not_allowed_file
chr18	48398501	48399000	500	*	3,49E-13	1,06E-10	-22,28995097								intergenic			intergenic_											not_allowed_file
chr18	48398601	48399100	500	*	3,49E-13	1,06E-10	-22,28995097								intergenic			intergenic_											not_allowed_file
chr18	48398701	48399200	500	*	3,49E-13	1,06E-10	-22,28995097								intergenic			intergenic_											not_allowed_file
chr18	49382701	49383200	500	*	3,53E-15	1,69E-12	20,84026119	chr18	49383048	49383903	856	-	5	NM_001081515	introns	DYRK1B	Curated	introns_5	GeneBody					DYRK1B	shores	DYRK1B	0	49383107-49384464	not_allowed_file
chr18	49382701	49383200	500	*	3,53E-15	1,69E-12	20,84026119	chr18	49382761	49383047	287	-	6	NM_001081515	exons	DYRK1B	Curated	exons_6	GeneBody					DYRK1B	shores	DYRK1B	0	49383107-49384464	not_allowed_file
chr18	49382701	49383200	500	*	3,53E-15	1,69E-12	20,84026119	chr18	49382082	49382760	679	-	6	NM_001081515	introns	DYRK1B	Curated	introns_6	GeneBody					DYRK1B	shores	DYRK1B	0	49383107-49384464	not_allowed_file
chr18	51372601	51373100	500	*	4,84E-10	7,15E-08	21,09454163	chr18	51372973	51372973	1	-	0	NM_001038182	TSSes	DMRTC2	Curated	TSSes_0	PromoterRegion	PromoterPrecedence	Into_TSSRegion	chr18:51371973:51373173	DMRTC2	DMRTC2	CpGi	DMRTC2	0	51372582-51373391	not_allowed_file
chr18	51372601	51373100	500	*	4,84E-10	7,15E-08	21,09454163	chr18	51372357	51374357	2001	+	0		promoters	DMRTC2	Predicted	promoters_0	PromoterRegion		Into_TSSRegion	chr18:51371973:51373173	DMRTC2	DMRTC2	CpGi	DMRTC2	0	51372582-51373391	not_allowed_file
chr18	51372601	51373100	500	*	4,84E-10	7,15E-08	21,09454163	chr18	51372921	51372973	53	-	1	NM_001038182	exons	DMRTC2	Curated	exons_1	PromoterRegion	PromoterPrecedence	Into_TSSRegion	chr18:51371973:51373173	DMRTC2	DMRTC2	CpGi	DMRTC2	0	51372582-51373391	not_allowed_file
chr18	51372601	51373100	500	*	4,84E-10	7,15E-08	21,09454163	chr18	51371891	51372920	1030	-	1	NM_001038182	introns	DMRTC2	Curated	introns_1	PromoterRegion	PromoterPrecedence	Into_TSSRegion	chr18:51371973:51373173	DMRTC2	DMRTC2	CpGi	DMRTC2	0	51372582-51373391	not_allowed_file
chr18	55087701	55088200	500	*	6,94E-07	3,68E-05	20,56433807								intergenic			intergenic_							shores	MARK4	0	55086788-55088195	not_allowed_file
chr18	57718001	57718500	500	*	0,000200473	0,00344031	21,91176471								intergenic			intergenic_											not_allowed_file
chr18	61986301	61986800	500	*	1,73E-08	1,62E-06	-20,19316054								intergenic			intergenic_							shores	MARK4	0	61986343-61988342	not_allowed_file
chr18	62872201	62872700	500	*	6,50E-11	1,22E-08	30,05772006	chr18	62871850	62872255	406	+	6	NM_001077015	introns	TTYH1	Curated	introns_6	GeneBody					TTYH1	shores	MARK4	0	62871074-62873073	not_allowed_file
chr18	62872201	62872700	500	*	6,50E-11	1,22E-08	30,05772006	chr18	62872256	62872331	76	+	7	NM_001077015	exons	TTYH1	Curated	exons_7	GeneBody					TTYH1	shores	MARK4	0	62871074-62873073	not_allowed_file
chr18	62872201	62872700	500	*	6,50E-11	1,22E-08	30,05772006	chr18	62872332	62872777	446	+	7	NM_001077015	introns	TTYH1	Curated	introns_7	GeneBody					TTYH1	shores	MARK4	0	62871074-62873073	not_allowed_file
chr18	65748001	65748500	500	*	5,68E-18	4,49E-15	20,20344681								intergenic			intergenic_							shores	MARK4	0	65748019-65750018	not_allowed_file
chr19	7324201	7324700	500	*	0,002373903	0,021291551	20,03028337								intergenic			intergenic_											not_allowed_file
chr19	7324301	7324800	500	*	3,30E-06	0,000133841	22,88557214								intergenic			intergenic_											not_allowed_file
chr19	7324401	7324900	500	*	3,30E-06	0,000133841	22,88557214								intergenic			intergenic_											not_allowed_file
chr19	7324501	7325000	500	*	3,30E-06	0,000133841	22,88557214								intergenic			intergenic_											not_allowed_file
chr19	7324601	7325100	500	*	3,30E-06	0,000133841	22,88557214								intergenic			intergenic_											not_allowed_file
chr19	7324701	7325200	500	*	6,35E-05	0,001420503	27,42474916								intergenic			intergenic_											not_allowed_file
chr19	8213901	8214400	500	*	7,58E-08	5,77E-06	-27,71366751	chr19	8134632	8235730	101099	+	5	NM_001206656	introns	MSI2	Curated	introns_5	GeneBody					MSI2					not_allowed_file
chr19	8214001	8214500	500	*	3,88E-09	4,36E-07	-30,504216	chr19	8134632	8235730	101099	+	5	NM_001206656	introns	MSI2	Curated	introns_5	GeneBody					MSI2					not_allowed_file
chr19	25675801	25676300	500	*	0,000306001	0,004741774	-20,5572545	chr19	25675330	25685756	10427	-	1	NM_001206900	introns	WSCD1	Curated	introns_1	PromoterRegion					WSCD1	shores	WSCD1	0	25675155-25677154	not_allowed_file
chr19	37886001	37886500	500	*	6,37E-06	0,000227572	20,10375331								intergenic			intergenic_							shores	HOXB7	0	37883181-37886122	not_allowed_file
chr19	41851301	41851800	500	*	8,83E-12	2,02E-09	-28,3814061								intergenic			intergenic_											not_allowed_file
chr19	41851401	41851900	500	*	3,11E-16	1,80E-13	-29,61907174								intergenic			intergenic_											not_allowed_file
chr19	41851501	41852000	500	*	1,85E-12	4,76E-10	-25,96653756								intergenic			intergenic_											not_allowed_file
chr19	49616601	49617100	500	*	4,13E-07	2,39E-05	24,40097275								intergenic			intergenic_							shores	METRNL	5419	49617035-49619034	not_allowed_file
chr19	50936401	50936900	500	*	4,80E-22	7,88E-19	24,38164824								intergenic			intergenic_							shores	MYADML2	-13211	50936796-50938795	not_allowed_file
chr19	53892901	53893400	500	*	3,36E-10	5,23E-08	-21,72917948								intergenic			intergenic_							shores	BIRC5	47949	53891976-53893975	not_allowed_file
chr19	53893001	53893500	500	*	3,28E-14	1,25E-11	-25,04594194								intergenic			intergenic_							shores	BIRC5	47949	53891976-53893975	not_allowed_file
chr19	53893101	53893600	500	*	1,20E-18	1,06E-15	-32,71984325								intergenic			intergenic_							shores	BIRC5	47949	53891976-53893975	not_allowed_file
chr19	54907601	54908100	500	*	1,17E-05	0,00037078	-25,29041991								intergenic			intergenic_											not_allowed_file
chr19	55936101	55936600	500	*	1,59E-05	0,000475856	20,02487562	chr19	55933802	55939153	5352	-	1	NM_001163000	introns	SMIM5	Curated	introns_1	PromoterRegion					SMIM5					not_allowed_file
chr19	55936101	55936600	500	*	1,59E-05	0,000475856	20,02487562	chr19	55924214	55941513	17300	+	7	NM_001192326	introns	RECQL5	Curated	introns_7	GeneBody					RECQL5					not_allowed_file
chr19	61033101	61033600	500	*	9,03E-05	0,001865596	-20,54425837								intergenic			intergenic_											not_allowed_file
chr19	61143101	61143600	500	*	1,71E-12	4,45E-10	27,79365728	chr19	61143372	61145223	1852	-	9	NM_001034045	introns	MAP2K6	Curated	introns_9	GeneBody					MAP2K6					not_allowed_file
chr19	61143101	61143600	500	*	1,71E-12	4,45E-10	27,79365728	chr19	61143232	61143371	140	-	10	NM_001034045	exons	MAP2K6	Curated	exons_10	GeneBody					MAP2K6					not_allowed_file
chr19	61143101	61143600	500	*	1,71E-12	4,45E-10	27,79365728	chr19	61136832	61143231	6400	-	10	NM_001034045	introns	MAP2K6	Curated	introns_10	GeneBody					MAP2K6					not_allowed_file
chr19	61143201	61143700	500	*	1,71E-12	4,45E-10	27,79365728	chr19	61143372	61145223	1852	-	9	NM_001034045	introns	MAP2K6	Curated	introns_9	GeneBody					MAP2K6					not_allowed_file
chr19	61143201	61143700	500	*	1,71E-12	4,45E-10	27,79365728	chr19	61143232	61143371	140	-	10	NM_001034045	exons	MAP2K6	Curated	exons_10	GeneBody					MAP2K6					not_allowed_file
chr19	61143201	61143700	500	*	1,71E-12	4,45E-10	27,79365728	chr19	61136832	61143231	6400	-	10	NM_001034045	introns	MAP2K6	Curated	introns_10	GeneBody					MAP2K6					not_allowed_file
chr19	61143301	61143800	500	*	1,71E-12	4,45E-10	27,79365728	chr19	61143372	61145223	1852	-	9	NM_001034045	introns	MAP2K6	Curated	introns_9	GeneBody					MAP2K6					not_allowed_file
chr19	61143301	61143800	500	*	1,71E-12	4,45E-10	27,79365728	chr19	61143232	61143371	140	-	10	NM_001034045	exons	MAP2K6	Curated	exons_10	GeneBody					MAP2K6					not_allowed_file
chr20	4106001	4106500	500	*	1,19E-10	2,08E-08	-25,26383526								intergenic			intergenic_											not_allowed_file
chr20	12400401	12400900	500	*	0,00129484	0,013716119	-21,88536953								intergenic			intergenic_											not_allowed_file
chr21	19465701	19466200	500	*	1,43E-24	3,44E-21	23,31657479								intergenic			intergenic_											not_allowed_file
chr21	19465801	19466300	500	*	1,43E-24	3,44E-21	23,31657479								intergenic			intergenic_											not_allowed_file
chr21	19465901	19466400	500	*	1,43E-24	3,44E-21	23,31657479								intergenic			intergenic_											not_allowed_file
chr21	20955901	20956400	500	*	2,91E-05	0,00077309	23,25422804	chr21	20949971	20958303	8333	-	1	NM_174172	introns	RHCG	Curated	introns_1	PromoterRegion					RHCG	shores	RHCG	0	20956381-20958380	not_allowed_file
chr21	22854901	22855400	500	*	1,04E-05	0,000338423	20,82693292								intergenic			intergenic_											not_allowed_file
chr21	22855001	22855500	500	*	1,04E-05	0,000338423	20,82693292								intergenic			intergenic_											not_allowed_file
chr21	22855101	22855600	500	*	1,04E-05	0,000338423	20,82693292								intergenic			intergenic_											not_allowed_file
chr21	22855201	22855700	500	*	2,40E-05	0,000662259	30,13392857								intergenic			intergenic_											not_allowed_file
chr21	25211101	25211600	500	*	5,89E-10	8,51E-08	-28,27661725	chr21	25211587	25211642	56	-	7	NM_001034385	exons	CTSH	Curated	exons_7	GeneBody					CTSH					not_allowed_file
chr21	25211101	25211600	500	*	5,89E-10	8,51E-08	-28,27661725	chr21	25209711	25211586	1876	-	7	NM_001034385	introns	CTSH	Curated	introns_7	GeneBody					CTSH					not_allowed_file
chr21	25211201	25211700	500	*	5,83E-15	2,65E-12	-34,75902763	chr21	25211643	25212427	785	-	6	NM_001034385	introns	CTSH	Curated	introns_6	GeneBody					CTSH					not_allowed_file
chr21	25211201	25211700	500	*	5,83E-15	2,65E-12	-34,75902763	chr21	25211587	25211642	56	-	7	NM_001034385	exons	CTSH	Curated	exons_7	GeneBody					CTSH					not_allowed_file
chr21	25211201	25211700	500	*	5,83E-15	2,65E-12	-34,75902763	chr21	25209711	25211586	1876	-	7	NM_001034385	introns	CTSH	Curated	introns_7	GeneBody					CTSH					not_allowed_file
chr21	25211301	25211800	500	*	8,82E-14	3,09E-11	-42,20551378	chr21	25211643	25212427	785	-	6	NM_001034385	introns	CTSH	Curated	introns_6	GeneBody					CTSH					not_allowed_file
chr21	25211301	25211800	500	*	8,82E-14	3,09E-11	-42,20551378	chr21	25211587	25211642	56	-	7	NM_001034385	exons	CTSH	Curated	exons_7	GeneBody					CTSH					not_allowed_file
chr21	25211301	25211800	500	*	8,82E-14	3,09E-11	-42,20551378	chr21	25209711	25211586	1876	-	7	NM_001034385	introns	CTSH	Curated	introns_7	GeneBody					CTSH					not_allowed_file
chr21	28973301	28973800	500	*	5,60E-16	3,13E-13	23,62533472								intergenic			intergenic_							shores	TM2D3	123158	28973539-28975538	not_allowed_file
chr21	34085801	34086300	500	*	0,001092262	0,01212998	-22,36363636	chr21	34086213	34087084	872	-	8	NM_001193048	introns	ARID3B	Curated	introns_8	GeneBody					ARID3B					not_allowed_file
chr21	34085801	34086300	500	*	0,001092262	0,01212998	-22,36363636	chr21	34086049	34086212	164	-	9	NM_001193048	exons	ARID3B	Curated	exons_9	GeneBody					ARID3B					not_allowed_file
chr21	34091901	34092400	500	*	1,12E-07	8,01E-06	20,43010753	chr21	34090651	34103901	13251	-	4	NM_001193048	introns	ARID3B	Curated	introns_4	GeneBody					ARID3B					not_allowed_file
chr21	34559401	34559900	500	*	2,01E-15	9,96E-13	-23,61361551								intergenic			intergenic_							shores	CHR3	0	34558450-34560534	not_allowed_file
chr21	64631401	64631900	500	*	6,43E-09	6,82E-07	29,74410581								intergenic			intergenic_							shores	CHR3	0	64630256-64632255	not_allowed_file
chr21	68634101	68634600	500	*	4,47E-09	4,94E-07	-29,3913113	chr21	68633224	68634192	969	+	7	NM_001305013	introns	ASPG	Curated	introns_7	GeneBody					ASPG	shores	CHR3	0	68634513-68636184	not_allowed_file
chr21	68634101	68634600	500	*	4,47E-09	4,94E-07	-29,3913113	chr21	68634193	68634375	183	+	8	NM_001305013	exons	ASPG	Curated	exons_8	GeneBody					ASPG	shores	CHR3	0	68634513-68636184	not_allowed_file
chr21	68634101	68634600	500	*	4,47E-09	4,94E-07	-29,3913113	chr21	68634376	68634470	95	+	8	NM_001305013	introns	ASPG	Curated	introns_8	GeneBody					ASPG	shores	CHR3	0	68634513-68636184	not_allowed_file
chr21	68634101	68634600	500	*	4,47E-09	4,94E-07	-29,3913113	chr21	68634471	68634584	114	+	9	NM_001305013	exons	ASPG	Curated	exons_9	GeneBody					ASPG	shores	CHR3	0	68634513-68636184	not_allowed_file
chr21	68634101	68634600	500	*	4,47E-09	4,94E-07	-29,3913113	chr21	68634585	68635090	506	+	9	NM_001305013	introns	ASPG	Curated	introns_9	GeneBody					ASPG	shores	CHR3	0	68634513-68636184	not_allowed_file
chr21	68707801	68708300	500	*	8,83E-09	8,91E-07	21,50775194								intergenic			intergenic_							shores	CHR3	0	68707658-68709657	not_allowed_file
chr21	69246101	69246600	500	*	3,72E-15	1,76E-12	31,18984568	chr21	69246284	69248284	2001	-	0		promoters	AKT1	Predicted	promoters_0	PromoterRegion		Into_TSSRegion	chr21:69246284:69247484	AKT1	AKT1	shores	CHR3	0	69245654-69248840	not_allowed_file
chr21	69246101	69246600	500	*	3,72E-15	1,76E-12	31,18984568	chr21	69237721	69247155	9435	-	1	NM_173986	introns	AKT1	Curated	introns_1	PromoterRegion	PromoterPrecedence	Into_TSSRegion	chr21:69246284:69247484	AKT1	AKT1	shores	CHR3	0	69245654-69248840	not_allowed_file
chr21	69622601	69623100	500	*	3,80E-09	4,30E-07	-20,19926221								intergenic			intergenic_							shores	CHR3	0	69622557-69623667	not_allowed_file
chr21	69807201	69807700	500	*	2,45E-16	1,44E-13	20,85718812								intergenic			intergenic_											not_allowed_file
chr22	35046901	35047400	500	*	0,004149732	0,031598961	23,77622378								intergenic			intergenic_							shores	SLC25A26	20954	35046613-35048612	not_allowed_file
chr22	56388301	56388800	500	*	0,000139149	0,002596408	-20,73346117								intergenic			intergenic_							shores	CAND2	-9781	56388178-56390177	not_allowed_file
chr22	58060401	58060900	500	*	3,52E-10	5,44E-08	20,52437052	chr22	58060393	58060562	170	+	13	NM_001205908	exons	XPC	Curated	exons_13	GeneBody					XPC	CpGi	XPC	0	58059205-58061233	not_allowed_file
chr22	58060401	58060900	500	*	3,52E-10	5,44E-08	20,52437052	chr22	58060563	58061035	473	+	13	NM_001205908	introns	XPC	Curated	introns_13	GeneBody					XPC	CpGi	XPC	0	58059205-58061233	not_allowed_file
chr22	59508001	59508500	500	*	2,67E-08	2,35E-06	-22,03389831	chr22	59508017	59510017	2001	+	0		promoters	RUVBL1	Predicted	promoters_0	PromoterRegion		Into_TSSRegion	chr22:59508017:59509217	RUVBL1	RUVBL1	shores	RUVBL1	0	59506437-59508436	not_allowed_file
chr22	59544401	59544900	500	*	2,34E-17	1,66E-14	-28,74409937								intergenic			intergenic_							shores	SEC61A1	614	59544156-59546875	not_allowed_file
chr23	7364101	7364600	500	*	1,04E-05	0,000339182	24,85805861	chr23	7364471	7364666	196	-	22	NM_001046199	introns	COL11A2	Curated	introns_22	GeneBody					COL11A2	shores	COL11A2	0	7362620-7364619	not_allowed_file
chr23	7364101	7364600	500	*	1,04E-05	0,000339182	24,85805861	chr23	7364417	7364470	54	-	23	NM_001046199	exons	COL11A2	Curated	exons_23	GeneBody					COL11A2	shores	COL11A2	0	7362620-7364619	not_allowed_file
chr23	7364101	7364600	500	*	1,04E-05	0,000339182	24,85805861	chr23	7364222	7364416	195	-	23	NM_001046199	introns	COL11A2	Curated	introns_23	GeneBody					COL11A2	shores	COL11A2	0	7362620-7364619	not_allowed_file
chr23	7364101	7364600	500	*	1,04E-05	0,000339182	24,85805861	chr23	7364177	7364221	45	-	24	NM_001046199	exons	COL11A2	Curated	exons_24	GeneBody					COL11A2	shores	COL11A2	0	7362620-7364619	not_allowed_file
chr23	7364101	7364600	500	*	1,04E-05	0,000339182	24,85805861	chr23	7364076	7364176	101	-	24	NM_001046199	introns	COL11A2	Curated	introns_24	GeneBody					COL11A2	shores	COL11A2	0	7362620-7364619	not_allowed_file
chr23	7726201	7726700	500	*	3,67E-06	0,000145864	28,08219178								intergenic			intergenic_											not_allowed_file
chr23	7726301	7726800	500	*	3,67E-06	0,000145864	28,08219178								intergenic			intergenic_											not_allowed_file
chr23	7726401	7726900	500	*	3,67E-06	0,000145864	28,08219178								intergenic			intergenic_											not_allowed_file
chr23	7726501	7727000	500	*	3,67E-06	0,000145864	28,08219178								intergenic			intergenic_											not_allowed_file
chr23	8008501	8009000	500	*	2,69E-10	4,27E-08	-21,31166983								intergenic			intergenic_							shores	MLN	-78502	8008489-8010488	not_allowed_file
chr23	9382801	9383300	500	*	4,12E-05	0,001017849	20,66230366	chr23	9375618	9384027	8410	+	3	NM_001083636	introns	PPARD	Curated	introns_3	GeneBody					PPARD					not_allowed_file
chr23	9382901	9383400	500	*	4,12E-05	0,001017849	20,66230366	chr23	9375618	9384027	8410	+	3	NM_001083636	introns	PPARD	Curated	introns_3	GeneBody					PPARD					not_allowed_file
chr23	9383001	9383500	500	*	4,12E-05	0,001017849	20,66230366	chr23	9375618	9384027	8410	+	3	NM_001083636	introns	PPARD	Curated	introns_3	GeneBody					PPARD					not_allowed_file
chr23	14517101	14517600	500	*	2,35E-05	0,000649909	-22,57068291								intergenic			intergenic_							shores	LRFN2	-170523	14515543-14517542	not_allowed_file
chr23	15516801	15517300	500	*	1,63E-11	3,52E-09	20,72351421	chr23	15506073	15531087	25015	-	1	NM_001205666	introns	TFEB	Curated	introns_1	PromoterRegion					TFEB					not_allowed_file
chr23	15516901	15517400	500	*	3,95E-12	9,51E-10	22,81788164	chr23	15506073	15531087	25015	-	1	NM_001205666	introns	TFEB	Curated	introns_1	PromoterRegion					TFEB					not_allowed_file
chr23	17050801	17051300	500	*	4,86E-08	3,93E-06	22,34590919	chr23	17050639	17052407	1769	+	11	NM_001192419	exons	TJAP1	Curated	exons_11	GeneBody					TJAP1					not_allowed_file
chr23	23057201	23057700	500	*	0,001848562	0,017761273	25,8008658								intergenic			intergenic_											not_allowed_file
chr23	23057301	23057800	500	*	0,001848562	0,017761273	25,8008658								intergenic			intergenic_											not_allowed_file
chr23	23057401	23057900	500	*	0,001848562	0,017761273	25,8008658								intergenic			intergenic_											not_allowed_file
chr23	23057501	23058000	500	*	0,001848562	0,017761273	25,8008658								intergenic			intergenic_											not_allowed_file
chr23	23057601	23058100	500	*	0,001848562	0,017761273	25,8008658								intergenic			intergenic_											not_allowed_file
chr23	27289301	27289800	500	*	1,84E-22	3,18E-19	24,4471889	chr23	27288062	27290679	2618	+	6	NM_174703	introns	TNXB	Curated	introns_6	GeneBody					TNXB	shores	TNXB	0	27289658-27291657	not_allowed_file
chr23	51501801	51502300	500	*	1,55E-14	6,46E-12	-50,39649663	chr23	51381746	51527595	145850	+	7	NM_001080331	introns	GMDS	Curated	introns_7	GeneBody					GMDS	shores	GMDS	0	51499468-51502127	not_allowed_file
chr25	9501	10000	500	*	3,73E-09	4,22E-07	-28,71321915								intergenic			intergenic_							shores	POLR3K	104140	9905-12172	not_allowed_file
chr25	9601	10100	500	*	1,58E-07	1,07E-05	-28,06860552								intergenic			intergenic_							shores	POLR3K	104140	9905-12172	not_allowed_file
chr25	363101	363600	500	*	0,000182022	0,003200571	-20,78544061	chr25	363425	365425	2001	-	0		promoters	MRPL28	Predicted	promoters_0	PromoterRegion		Into_TSSRegion	chr25:363425:364625	MRPL28	MRPL28	shores	MRPL28	0	361833-363832	not_allowed_file
chr25	363101	363600	500	*	0,000182022	0,003200571	-20,78544061	chr25	363384	363931	548	-	2	NM_001045996	introns	MRPL28	Curated	introns_2	GeneBody	PromoterPrecedence	Into_TSSRegion	chr25:363425:364625	MRPL28	MRPL28	shores	MRPL28	0	361833-363832	not_allowed_file
chr25	363101	363600	500	*	0,000182022	0,003200571	-20,78544061	chr25	363231	363383	153	-	3	NM_001045996	exons	MRPL28	Curated	exons_3	GeneBody	PromoterPrecedence	Into_TSSRegion	chr25:363425:364625	MRPL28	MRPL28	shores	MRPL28	0	361833-363832	not_allowed_file
chr25	363101	363600	500	*	0,000182022	0,003200571	-20,78544061	chr25	362932	363230	299	-	3	NM_001045996	introns	MRPL28	Curated	introns_3	GeneBody	PromoterPrecedence	Into_TSSRegion	chr25:363425:364625	MRPL28	MRPL28	shores	MRPL28	0	361833-363832	not_allowed_file
chr25	467001	467500	500	*	1,77E-10	2,95E-08	-33,51688693								intergenic			intergenic_							shores	RAB40C	-48999	464340-467852	not_allowed_file
chr25	584801	585300	500	*	0,00011183	0,002197418	-22,43947858	chr25	583292	585292	2001	-	0		promoters	STUB1	Predicted	promoters_0	PromoterRegion					STUB1	shores	STUB1	0	584847-587746	not_allowed_file
chr25	584801	585300	500	*	0,00011183	0,002197418	-22,43947858	chr25	584688	585178	491	+	1	NM_001075166	introns	STUB1	Curated	introns_1	PromoterRegion	PromoterPrecedence				STUB1	shores	STUB1	0	584847-587746	not_allowed_file
chr25	584801	585300	500	*	0,00011183	0,002197418	-22,43947858	chr25	585179	585377	199	+	2	NM_001075166	exons	STUB1	Curated	exons_2	GeneBody	PromoterPrecedence				STUB1	shores	STUB1	0	584847-587746	not_allowed_file
chr25	584901	585400	500	*	1,74E-05	0,000511267	-25	chr25	583292	585292	2001	-	0		promoters	STUB1	Predicted	promoters_0	PromoterRegion					STUB1	shores	STUB1	0	584847-587746	not_allowed_file
chr25	584901	585400	500	*	1,74E-05	0,000511267	-25	chr25	584688	585178	491	+	1	NM_001075166	introns	STUB1	Curated	introns_1	PromoterRegion	PromoterPrecedence				STUB1	shores	STUB1	0	584847-587746	not_allowed_file
chr25	584901	585400	500	*	1,74E-05	0,000511267	-25	chr25	585179	585377	199	+	2	NM_001075166	exons	STUB1	Curated	exons_2	GeneBody	PromoterPrecedence				STUB1	shores	STUB1	0	584847-587746	not_allowed_file
chr25	584901	585400	500	*	1,74E-05	0,000511267	-25	chr25	585378	585463	86	+	2	NM_001075166	introns	STUB1	Curated	introns_2	GeneBody	PromoterPrecedence				STUB1	shores	STUB1	0	584847-587746	not_allowed_file
chr25	585001	585500	500	*	1,74E-05	0,000511267	-25	chr25	583292	585292	2001	-	0		promoters	STUB1	Predicted	promoters_0	PromoterRegion					STUB1	shores	STUB1	0	584847-587746	not_allowed_file
chr25	585001	585500	500	*	1,74E-05	0,000511267	-25	chr25	584688	585178	491	+	1	NM_001075166	introns	STUB1	Curated	introns_1	PromoterRegion	PromoterPrecedence				STUB1	shores	STUB1	0	584847-587746	not_allowed_file
chr25	585001	585500	500	*	1,74E-05	0,000511267	-25	chr25	585179	585377	199	+	2	NM_001075166	exons	STUB1	Curated	exons_2	GeneBody	PromoterPrecedence				STUB1	shores	STUB1	0	584847-587746	not_allowed_file
chr25	585001	585500	500	*	1,74E-05	0,000511267	-25	chr25	585378	585463	86	+	2	NM_001075166	introns	STUB1	Curated	introns_2	GeneBody	PromoterPrecedence				STUB1	shores	STUB1	0	584847-587746	not_allowed_file
chr25	585001	585500	500	*	1,74E-05	0,000511267	-25	chr25	585464	585629	166	+	3	NM_001075166	exons	STUB1	Curated	exons_3	GeneBody	PromoterPrecedence				STUB1	shores	STUB1	0	584847-587746	not_allowed_file
chr25	585101	585600	500	*	1,74E-05	0,000511267	-25	chr25	583292	585292	2001	-	0		promoters	STUB1	Predicted	promoters_0	PromoterRegion					STUB1	shores	STUB1	0	584847-587746	not_allowed_file
chr25	585101	585600	500	*	1,74E-05	0,000511267	-25	chr25	584688	585178	491	+	1	NM_001075166	introns	STUB1	Curated	introns_1	PromoterRegion	PromoterPrecedence				STUB1	shores	STUB1	0	584847-587746	not_allowed_file
chr25	585101	585600	500	*	1,74E-05	0,000511267	-25	chr25	585179	585377	199	+	2	NM_001075166	exons	STUB1	Curated	exons_2	GeneBody	PromoterPrecedence				STUB1	shores	STUB1	0	584847-587746	not_allowed_file
chr25	585101	585600	500	*	1,74E-05	0,000511267	-25	chr25	585378	585463	86	+	2	NM_001075166	introns	STUB1	Curated	introns_2	GeneBody	PromoterPrecedence				STUB1	shores	STUB1	0	584847-587746	not_allowed_file
chr25	585101	585600	500	*	1,74E-05	0,000511267	-25	chr25	585464	585629	166	+	3	NM_001075166	exons	STUB1	Curated	exons_3	GeneBody	PromoterPrecedence				STUB1	shores	STUB1	0	584847-587746	not_allowed_file
chr25	952201	952700	500	*	2,48E-12	6,22E-10	-23,02650957								intergenic			intergenic_							shores	LOC786948	34827	952680-956152	not_allowed_file
chr25	1806201	1806700	500	*	9,69E-09	9,72E-07	32,52098051	chr25	1806348	1808635	2288	-	15	NM_001113746	introns	ABCA3	Curated	introns_15	GeneBody					ABCA3					not_allowed_file
chr25	1806201	1806700	500	*	9,69E-09	9,72E-07	32,52098051	chr25	1806249	1806347	99	-	16	NM_001113746	exons	ABCA3	Curated	exons_16	GeneBody					ABCA3					not_allowed_file
chr25	1806201	1806700	500	*	9,69E-09	9,72E-07	32,52098051	chr25	1804936	1806248	1313	-	16	NM_001113746	introns	ABCA3	Curated	introns_16	GeneBody					ABCA3					not_allowed_file
chr25	3806201	3806700	500	*	3,30E-19	3,24E-16	25,47619048	chr25	3805324	3808945	3622	+	4	NM_001034526	introns	NUDT16L1	Curated	introns_4	GeneBody					NUDT16L1	shores	NUDT16L1	0	3803605-3806492	not_allowed_file
chr25	3806201	3806700	500	*	3,30E-19	3,24E-16	25,47619048	chr25	3806633	3806718	86	-	14	NM_001206229	exons	ANKS3	Curated	exons_14	GeneBody					ANKS3	shores	NUDT16L1	0	3803605-3806492	not_allowed_file
chr25	3806201	3806700	500	*	3,30E-19	3,24E-16	25,47619048	chr25	3806258	3806632	375	-	14	NM_001206229	introns	ANKS3	Curated	introns_14	GeneBody					ANKS3	shores	NUDT16L1	0	3803605-3806492	not_allowed_file
chr25	3806201	3806700	500	*	3,30E-19	3,24E-16	25,47619048	chr25	3806174	3806257	84	-	15	NM_001206229	exons	ANKS3	Curated	exons_15	GeneBody					ANKS3	shores	NUDT16L1	0	3803605-3806492	not_allowed_file
chr25	3806301	3806800	500	*	4,44E-18	3,57E-15	24,41375423	chr25	3805324	3808945	3622	+	4	NM_001034526	introns	NUDT16L1	Curated	introns_4	GeneBody					NUDT16L1	shores	NUDT16L1	0	3806754-3810007	not_allowed_file
chr25	3806301	3806800	500	*	4,44E-18	3,57E-15	24,41375423	chr25	3806719	3806940	222	-	13	NM_001206229	introns	ANKS3	Curated	introns_13	GeneBody					ANKS3	shores	NUDT16L1	0	3806754-3810007	not_allowed_file
chr25	3806301	3806800	500	*	4,44E-18	3,57E-15	24,41375423	chr25	3806633	3806718	86	-	14	NM_001206229	exons	ANKS3	Curated	exons_14	GeneBody					ANKS3	shores	NUDT16L1	0	3806754-3810007	not_allowed_file
chr25	3806301	3806800	500	*	4,44E-18	3,57E-15	24,41375423	chr25	3806258	3806632	375	-	14	NM_001206229	introns	ANKS3	Curated	introns_14	GeneBody					ANKS3	shores	NUDT16L1	0	3806754-3810007	not_allowed_file
chr25	3806401	3806900	500	*	4,45E-14	1,64E-11	22,49655036	chr25	3805324	3808945	3622	+	4	NM_001034526	introns	NUDT16L1	Curated	introns_4	GeneBody					NUDT16L1	shores	NUDT16L1	0	3806754-3810007	not_allowed_file
chr25	3806401	3806900	500	*	4,45E-14	1,64E-11	22,49655036	chr25	3806719	3806940	222	-	13	NM_001206229	introns	ANKS3	Curated	introns_13	GeneBody					ANKS3	shores	NUDT16L1	0	3806754-3810007	not_allowed_file
chr25	3806401	3806900	500	*	4,45E-14	1,64E-11	22,49655036	chr25	3806633	3806718	86	-	14	NM_001206229	exons	ANKS3	Curated	exons_14	GeneBody					ANKS3	shores	NUDT16L1	0	3806754-3810007	not_allowed_file
chr25	3806401	3806900	500	*	4,45E-14	1,64E-11	22,49655036	chr25	3806258	3806632	375	-	14	NM_001206229	introns	ANKS3	Curated	introns_14	GeneBody					ANKS3	shores	NUDT16L1	0	3806754-3810007	not_allowed_file
chr25	5904501	5905000	500	*	7,99E-27	2,65E-23	20,44512115	chr25	5566599	5922743	356145	+	2	NM_001075818	introns	RBFOX1	Curated	introns_2	GeneBody					RBFOX1	shores	RBFOX1	0	5904910-5906909	not_allowed_file
chr25	5904601	5905100	500	*	7,99E-27	2,65E-23	20,44512115	chr25	5566599	5922743	356145	+	2	NM_001075818	introns	RBFOX1	Curated	introns_2	GeneBody					RBFOX1	shores	RBFOX1	0	5904910-5906909	not_allowed_file
chr25	5904701	5905200	500	*	7,99E-27	2,65E-23	20,44512115	chr25	5566599	5922743	356145	+	2	NM_001075818	introns	RBFOX1	Curated	introns_2	GeneBody					RBFOX1	shores	RBFOX1	0	5904910-5906909	not_allowed_file
chr25	8015001	8015500	500	*	9,40E-08	6,89E-06	24,82007392								intergenic			intergenic_											not_allowed_file
chr25	9839101	9839600	500	*	9,80E-07	4,91E-05	-28,21528425								intergenic			intergenic_											not_allowed_file
chr25	33492201	33492700	500	*	6,84E-06	0,00024087	23,35132289								intergenic			intergenic_											not_allowed_file
chr25	33734501	33735000	500	*	3,36E-10	5,23E-08	-23,72230678								intergenic			intergenic_							CpGi	BAZ1B	4380	33733858-33735931	not_allowed_file
chr25	38752701	38753200	500	*	4,83E-06	0,000181945	24,16978777	chr25	38750776	38756873	6098	-	1	NM_001035045	introns	FSCN1	Curated	introns_1	PromoterRegion					FSCN1	shores	FSCN1	0	38750715-38752714	not_allowed_file
chr25	39569401	39569900	500	*	2,20E-09	2,70E-07	20,01183863								intergenic			intergenic_							shores	MIR2890	270527	39567599-39571340	not_allowed_file
chr25	40376501	40377000	500	*	6,13E-13	1,76E-10	-22,03695733								intergenic			intergenic_											not_allowed_file
chr25	40376601	40377100	500	*	4,83E-13	1,43E-10	-20,76119879								intergenic			intergenic_											not_allowed_file
chr25	41265601	41266100	500	*	3,19E-06	0,000129991	24,02979374	chr25	41264185	41266185	2001	-	0		promoters	ELFN1	Predicted	promoters_0	PromoterRegion					ELFN1	shores	ELFN1	-214	41265398-41268947	not_allowed_file
chr25	41991001	41991500	500	*	6,49E-09	6,88E-07	26,32036686								intergenic			intergenic_							shores	PRKAR1B	0	41990059-41993898	not_allowed_file
chr26	18312501	18313000	500	*	0,000900396	0,010524448	21,05762953								intergenic			intergenic_							shores	RRP12	289815	18312560-18314559	not_allowed_file
chr26	21495401	21495900	500	*	1,67E-07	1,12E-05	-30,93984962								intergenic			intergenic_											not_allowed_file
chr26	25770201	25770700	500	*	6,31E-05	0,001414768	-21,44599303	chr26	25447655	25816004	368350	+	2	NM_001205986	introns	SORCS3	Curated	introns_2	GeneBody					SORCS3	shores	SORCS3	0	25770208-25772758	not_allowed_file
chr26	47923901	47924400	500	*	0,000125672	0,002407373	21,20470876								intergenic			intergenic_											not_allowed_file
chr26	50001601	50002100	500	*	1,28E-12	3,42E-10	-20,60995185								intergenic			intergenic_											not_allowed_file
chr26	50001701	50002200	500	*	1,28E-12	3,42E-10	-20,60995185								intergenic			intergenic_											not_allowed_file
chr26	50823301	50823800	500	*	6,00E-13	1,74E-10	-21,97888701								intergenic			intergenic_							shores	ADGRA1	-100194	50823372-50825371	not_allowed_file
chr26	51956601	51957100	500	*	2,61E-07	1,63E-05	20,00980186								intergenic			intergenic_							shores	DPYSL4	101418	51955142-51957141	not_allowed_file
chr26	51976201	51976700	500	*	1,22E-08	1,20E-06	39,30598555								intergenic			intergenic_							shores	DPYSL4	122702	51976426-51978425	not_allowed_file
chr27	18669701	18670200	500	*	6,49E-06	0,000230734	-24,12485549								intergenic			intergenic_											not_allowed_file
chr28	34528101	34528600	500	*	0,00019336	0,003351479	20,85152838								intergenic			intergenic_											not_allowed_file
chr29	42402801	42403300	500	*	2,39E-08	2,13E-06	-31,70619388	chr29	42338794	42466247	127454	-	3	NM_001046509	introns	MACROD1	Curated	introns_3	GeneBody					MACROD1					not_allowed_file
chr29	43095001	43095500	500	*	2,26E-10	3,69E-08	26,19159981	chr29	43088635	43099588	10954	-	2	NM_001015578	introns	EHD1	Curated	introns_2	GeneBody					EHD1					not_allowed_file
chr29	43095101	43095600	500	*	7,97E-16	4,19E-13	23,05791708	chr29	43088635	43099588	10954	-	2	NM_001015578	introns	EHD1	Curated	introns_2	GeneBody					EHD1					not_allowed_file
chr29	46172601	46173100	500	*	8,20E-08	6,16E-06	22,66826923	chr29	46172662	46179686	7025	-	14	NM_001304989	introns	CPT1A	Curated	introns_14	GeneBody					CPT1A	shores	CPT1A	0	46172636-46174635	not_allowed_file
chr29	46172601	46173100	500	*	8,20E-08	6,16E-06	22,66826923	chr29	46172527	46172661	135	-	15	NM_001304989	exons	CPT1A	Curated	exons_15	GeneBody					CPT1A	shores	CPT1A	0	46172636-46174635	not_allowed_file
chr29	47565501	47566000	500	*	6,25E-23	1,13E-19	-28,64940669								intergenic			intergenic_							shores	CTTN	27757	47564968-47566337	not_allowed_file
chr29	47565601	47566100	500	*	6,25E-23	1,13E-19	-28,64940669								intergenic			intergenic_							shores	CTTN	27757	47564968-47566337	not_allowed_file
chr29	47565701	47566200	500	*	1,97E-16	1,19E-13	-24,1356689								intergenic			intergenic_							shores	CTTN	27757	47564968-47566337	not_allowed_file
chr29	49277501	49278000	500	*	2,09E-15	1,04E-12	21,71261425	chr29	49274896	49280099	5204	-	3	NM_001242955	introns	TSPAN32	Curated	introns_3	GeneBody					TSPAN32	shores	TSPAN32	0	49277477-49279476	not_allowed_file
chrX	135464801	135465300	500	*	1,80E-05	0,000525655	21,47005445	chrX	135464891	135465497	607	-	10	NM_001075394	exons	STS	Curated	exons_10	GeneBody					STS	shores	STS	254	135463245-135465244	not_allowed_file
chrM	6201	6700	500	*	5,75E-23	1,08E-19	35,20596037	chrM	4686	6686	2001	+	0		promoters	COX1	Predicted	promoters_0	PromoterRegion		Into_TSSRegion	chrM:6373:7573	ATP6	COX1					not_allowed_file
chrM	6201	6700	500	*	5,75E-23	1,08E-19	35,20596037	chrM	6373	8373	2001	+	0		promoters	ATP6	Predicted	promoters_0	PromoterRegion		Into_TSSRegion	chrM:6373:7573	ATP6	ATP6					not_allowed_file
chrM	6201	6700	500	*	5,75E-23	1,08E-19	35,20596037	chrM	5687	7231	1545	+	1	YP_209207	exons	COX1	Predicted	exons_1	PromoterRegion	PromoterPrecedence	Into_TSSRegion	chrM:6373:7573	ATP6	COX1					not_allowed_file
