# Supplementary material for: DNA Imprinting and Differentially Expressed Genes in Longissimus thoracis Muscle of Bos indicus Submitted to Early Weaning Management
Source: Epigenomes. 2024 Dec 4;8(4):45. doi: 10.3390/epigenomes8040045 (PMC11675247; doi:10.3390/epigenomes8040045)
Supplement: Supplementary file 1 [file epigenomes-08-00045-s001.zip › Supplementary Table S2 - DMG Results.csv]

	DMG	seqmes	start	end	width	strand	DMR.pvalue	DMR.qvalue	DMR.meth.diff	gAnn.gr.seqmes	gAnn.gr.start	gAnn.gr.end	gAnn.gr.width	gAnn.gr.strand	gAnn.gr.score	gAnn.gr.me	gAnn.gr.category	gAnn.gr.Symbol	gAnn.gr.Prd_Curated	GenePart	promoterRegion	precedByPromoter	TSSesRegion	TSSInterval_pos	TssInterval_Geneme	CpGi.Shores	NearestGeneToCpGs	DistanceBetweenCpGsToNearestGene	CpGsFeaturesRanges	ExpressedGene	ME	RNA
1	ABCA3	chr25	1806201	1806700	500	*	9,68988520947391e-09	9,72197016049982e-07	32,520980513015	chr25	1806348	1808635	2288	-	15	NM_001113746	introns	ABCA3	Curated	introns_15	gene_body							NA		not_allowed_file	32,520980513015	-0,459446359585068
2	ABCA3	chr25	1806201	1806700	500	*	9,68988520947391e-09	9,72197016049982e-07	32,520980513015	chr25	1806249	1806347	99	-	16	NM_001113746	exons	ABCA3	Curated	exons_16	gene_body							NA		not_allowed_file	32,520980513015	-0,459446359585068
3	ABCA3	chr25	1806201	1806700	500	*	9,68988520947391e-09	9,72197016049982e-07	32,520980513015	chr25	1804936	1806248	1313	-	16	NM_001113746	introns	ABCA3	Curated	introns_16	gene_body							NA		not_allowed_file	32,520980513015	-0,459446359585068
4	ADCY3	chr11	74335201	74335700	500	*	2,83464151765984e-24	6,5618225427559e-21	-20,7252038395026	chr11	74335633	74336307	675	+	1	NM_001206084	exons	ADCY3	Curated	exons_1	gene_body	PromoterPrecedence	Into_TSSRegion	chr11:74334632:74335832	ADCY3	shores	ADCY3	0	74334983-74336982	not_allowed_file	-20,7252038395026	0,19928455491602
5	ADCY3	chr11	74335201	74335700	500	*	2,83464151765984e-24	6,5618225427559e-21	-20,7252038395026	chr11	74335632	74335632	1	+	0	NM_001206084	TSSes	ADCY3	Curated	TSSes_0	gene_body	PromoterPrecedence	Into_TSSRegion	chr11:74334632:74335832	ADCY3	shores	ADCY3	0	74334983-74336982	not_allowed_file	-20,7252038395026	0,19928455491602
6	ADCY3	chr11	74335301	74335800	500	*	1,92377391172691e-24	4,56324137832438e-21	-22,5866427652142	chr11	74335633	74336307	675	+	1	NM_001206084	exons	ADCY3	Curated	exons_1	gene_body	PromoterPrecedence	Into_TSSRegion	chr11:74334632:74335832	ADCY3	shores	ADCY3	0	74334983-74336982	not_allowed_file	-20,7252038395026	0,19928455491602
7	ADCY3	chr11	74335301	74335800	500	*	1,92377391172691e-24	4,56324137832438e-21	-22,5866427652142	chr11	74335632	74335632	1	+	0	NM_001206084	TSSes	ADCY3	Curated	TSSes_0	gene_body	PromoterPrecedence	Into_TSSRegion	chr11:74334632:74335832	ADCY3	shores	ADCY3	0	74334983-74336982	not_allowed_file	-20,7252038395026	0,19928455491602
8	ADCY3	chr11	74335201	74335700	500	*	2,83464151765984e-24	6,5618225427559e-21	-20,7252038395026	chr11	74334632	74336632	2001	+	0		promoters	ADCY3	Predicted	promoters_0	promoter		Into_TSSRegion	chr11:74334632:74335832	ADCY3	shores	ADCY3	0	74334983-74336982	not_allowed_file	-20,7252038395026	0,19928455491602
9	ADCY3	chr11	74335301	74335800	500	*	1,92377391172691e-24	4,56324137832438e-21	-22,5866427652142	chr11	74334632	74336632	2001	+	0		promoters	ADCY3	Predicted	promoters_0	promoter		Into_TSSRegion	chr11:74334632:74335832	ADCY3	shores	ADCY3	0	74334983-74336982	not_allowed_file	-20,7252038395026	0,19928455491602
10	ADCY5	chr1	67731201	67731700	500	*	8,65291901280217e-05	0,00180512565497799	21,2235133287765	chr1	67728489	67732168	3680	-	2	NM_001192069	introns	ADCY5	Curated	introns_2	gene_body					shores	ADCY5	0	67731293-67733292	not_allowed_file	21,2235133287765	-0,0325971843090673
11	ADCY5	chr1	67731301	67731800	500	*	3,57014470797339e-08	3,02445550211803e-06	33,4638354346384	chr1	67728489	67732168	3680	-	2	NM_001192069	introns	ADCY5	Curated	introns_2	gene_body					shores	ADCY5	0	67731293-67733292	not_allowed_file	21,2235133287765	-0,0325971843090673
12	AKT1	chr21	69246101	69246600	500	*	3,71735956451511e-15	1,7635345691613e-12	31,189845676194	chr21	69237721	69247155	9435	-	1	NM_173986	introns	AKT1	Curated	introns_1	gene_body	PromoterPrecedence	Into_TSSRegion	chr21:69246284:69247484	AKT1	shores	CHR3	0	69245654-69248840	not_allowed_file	31,189845676194	-0,0654307299741227
13	AKT1	chr21	69246101	69246600	500	*	3,71735956451511e-15	1,7635345691613e-12	31,189845676194	chr21	69246284	69248284	2001	-	0		promoters	AKT1	Predicted	promoters_0	promoter		Into_TSSRegion	chr21:69246284:69247484	AKT1	shores	CHR3	0	69245654-69248840	not_allowed_file	31,189845676194	-0,0654307299741227
14	ANKS3	chr25	3806301	3806800	500	*	4,43876506909194e-18	3,56836021468204e-15	24,4137542277339	chr25	3806633	3806718	86	-	14	NM_001206229	exons	ANKS3	Curated	exons_14	gene_body					shores	NUDT16L1	0	3806754-3810007	not_allowed_file	25,4761904761905	0,0445665523347194
15	ANKS3	chr25	3806401	3806900	500	*	4,4491717330873e-14	1,64076308298494e-11	22,4965503646757	chr25	3806633	3806718	86	-	14	NM_001206229	exons	ANKS3	Curated	exons_14	gene_body					shores	NUDT16L1	0	3806754-3810007	not_allowed_file	25,4761904761905	0,0445665523347194
16	ANKS3	chr25	3806401	3806900	500	*	4,4491717330873e-14	1,64076308298494e-11	22,4965503646757	chr25	3806258	3806632	375	-	14	NM_001206229	introns	ANKS3	Curated	introns_14	gene_body					shores	NUDT16L1	0	3806754-3810007	not_allowed_file	25,4761904761905	0,0445665523347194
17	ANKS3	chr25	3806301	3806800	500	*	4,43876506909194e-18	3,56836021468204e-15	24,4137542277339	chr25	3806258	3806632	375	-	14	NM_001206229	introns	ANKS3	Curated	introns_14	gene_body					shores	NUDT16L1	0	3806754-3810007	not_allowed_file	25,4761904761905	0,0445665523347194
18	ANKS3	chr25	3806201	3806700	500	*	3,30323223920447e-19	3,23807920072016e-16	25,4761904761905	chr25	3806258	3806632	375	-	14	NM_001206229	introns	ANKS3	Curated	introns_14	gene_body					shores	NUDT16L1	0	3803605-3806492	not_allowed_file	25,4761904761905	0,0445665523347194
19	ANKS3	chr25	3806401	3806900	500	*	4,4491717330873e-14	1,64076308298494e-11	22,4965503646757	chr25	3806719	3806940	222	-	13	NM_001206229	introns	ANKS3	Curated	introns_13	gene_body					shores	NUDT16L1	0	3806754-3810007	not_allowed_file	25,4761904761905	0,0445665523347194
20	ANKS3	chr25	3806301	3806800	500	*	4,43876506909194e-18	3,56836021468204e-15	24,4137542277339	chr25	3806719	3806940	222	-	13	NM_001206229	introns	ANKS3	Curated	introns_13	gene_body					shores	NUDT16L1	0	3806754-3810007	not_allowed_file	25,4761904761905	0,0445665523347194
21	ANKS3	chr25	3806201	3806700	500	*	3,30323223920447e-19	3,23807920072016e-16	25,4761904761905	chr25	3806633	3806718	86	-	14	NM_001206229	exons	ANKS3	Curated	exons_14	gene_body					shores	NUDT16L1	0	3803605-3806492	not_allowed_file	25,4761904761905	0,0445665523347194
22	ANKS3	chr25	3806201	3806700	500	*	3,30323223920447e-19	3,23807920072016e-16	25,4761904761905	chr25	3806174	3806257	84	-	15	NM_001206229	exons	ANKS3	Curated	exons_15	gene_body					shores	NUDT16L1	0	3803605-3806492	not_allowed_file	25,4761904761905	0,0445665523347194
23	ARHGEF10L	chr2	135016001	135016500	500	*	6,35772006827675e-23	1,1416212762363e-19	-20,8249108892558	chr2	135014388	135021509	7122	-	23	NM_001046297	introns	ARHGEF10L	Curated	introns_23	gene_body					CpGi	ARHGEF10L	0	135015928-135016573	not_allowed_file	-43,9146779993462	0,0742163368000567
24	ARHGEF10L	chr2	135015901	135016400	500	*	2,97853314331035e-27	1,12211325045594e-23	-43,9146779993462	chr2	135014388	135021509	7122	-	23	NM_001046297	introns	ARHGEF10L	Curated	introns_23	gene_body					shores	ARHGEF10L	0	135014139-135015927	not_allowed_file	-43,9146779993462	0,0742163368000567
25	ARID3B	chr21	34085801	34086300	500	*	0,00109226211490125	0,012129980260158	-22,3636363636364	chr21	34086049	34086212	164	-	9	NM_001193048	exons	ARID3B	Curated	exons_9	gene_body							NA		not_allowed_file	-22,3636363636364	0,0875591693748441
26	ARID3B	chr21	34085801	34086300	500	*	0,00109226211490125	0,012129980260158	-22,3636363636364	chr21	34086213	34087084	872	-	8	NM_001193048	introns	ARID3B	Curated	introns_8	gene_body							NA		not_allowed_file	-22,3636363636364	0,0875591693748441
27	ARID3B	chr21	34091901	34092400	500	*	1,12460054105895e-07	8,01164636975278e-06	20,4301075268817	chr21	34090651	34103901	13251	-	4	NM_001193048	introns	ARID3B	Curated	introns_4	gene_body							NA		not_allowed_file	-22,3636363636364	0,0875591693748441
28	ATP6	chrM	6201	6700	500	*	5,74686643206027e-23	1,08251858578419e-19	35,2059603682322	chrM	6373	8373	2001	+	0		promoters	ATP6	Predicted	promoters_0	promoter		Into_TSSRegion	chrM:6373:7573	ATP6			NA		not_allowed_file	35,2059603682322	-0,187302197020792
29	BCAS4	chr13	78786701	78787200	500	*	1,18470723217126e-05	0,0003752731500354	-21,8124165554072	chr13	78783409	78808403	24995	+	4	NM_001076474	introns	BCAS4	Curated	introns_4	gene_body							NA		not_allowed_file	-21,8124165554072	-0,174190637360043
30	COL11A2	chr23	7364101	7364600	500	*	1,04455069645091e-05	0,000339181677321367	24,8580586080586	chr23	7364222	7364416	195	-	23	NM_001046199	introns	COL11A2	Curated	introns_23	gene_body					shores	COL11A2	0	7362620-7364619	not_allowed_file	24,8580586080586	-0,00300653574524097
31	COL11A2	chr23	7364101	7364600	500	*	1,04455069645091e-05	0,000339181677321367	24,8580586080586	chr23	7364177	7364221	45	-	24	NM_001046199	exons	COL11A2	Curated	exons_24	gene_body					shores	COL11A2	0	7362620-7364619	not_allowed_file	24,8580586080586	-0,00300653574524097
32	COL11A2	chr23	7364101	7364600	500	*	1,04455069645091e-05	0,000339181677321367	24,8580586080586	chr23	7364417	7364470	54	-	23	NM_001046199	exons	COL11A2	Curated	exons_23	gene_body					shores	COL11A2	0	7362620-7364619	not_allowed_file	24,8580586080586	-0,00300653574524097
33	COL11A2	chr23	7364101	7364600	500	*	1,04455069645091e-05	0,000339181677321367	24,8580586080586	chr23	7364471	7364666	196	-	22	NM_001046199	introns	COL11A2	Curated	introns_22	gene_body					shores	COL11A2	0	7362620-7364619	not_allowed_file	24,8580586080586	-0,00300653574524097
34	COL11A2	chr23	7364101	7364600	500	*	1,04455069645091e-05	0,000339181677321367	24,8580586080586	chr23	7364076	7364176	101	-	24	NM_001046199	introns	COL11A2	Curated	introns_24	gene_body					shores	COL11A2	0	7362620-7364619	not_allowed_file	24,8580586080586	-0,00300653574524097
35	COX1	chrM	6201	6700	500	*	5,74686643206027e-23	1,08251858578419e-19	35,2059603682322	chrM	4686	6686	2001	+	0		promoters	COX1	Predicted	promoters_0	promoter		Into_TSSRegion	chrM:6373:7573	ATP6			NA		not_allowed_file	35,2059603682322	-0,125221947380964
36	COX1	chrM	6201	6700	500	*	5,74686643206027e-23	1,08251858578419e-19	35,2059603682322	chrM	5687	7231	1545	+	1	YP_209207	exons	COX1	Predicted	exons_1	gene_body	PromoterPrecedence	Into_TSSRegion	chrM:6373:7573	ATP6			NA		not_allowed_file	35,2059603682322	-0,125221947380964
37	CPT1A	chr29	46172601	46173100	500	*	8,19755667209793e-08	6,16208958869049e-06	22,6682692307692	chr29	46172527	46172661	135	-	15	NM_001304989	exons	CPT1A	Curated	exons_15	gene_body					shores	CPT1A	0	46172636-46174635	not_allowed_file	22,6682692307692	-0,97644948720086
38	CPT1A	chr29	46172601	46173100	500	*	8,19755667209793e-08	6,16208958869049e-06	22,6682692307692	chr29	46172662	46179686	7025	-	14	NM_001304989	introns	CPT1A	Curated	introns_14	gene_body					shores	CPT1A	0	46172636-46174635	not_allowed_file	22,6682692307692	-0,97644948720086
39	CTSH	chr21	25211101	25211600	500	*	5,88753780440213e-10	8,51163825238306e-08	-28,2766172506739	chr21	25209711	25211586	1876	-	7	NM_001034385	introns	CTSH	Curated	introns_7	gene_body							NA		not_allowed_file	-28,2766172506739	-0,32265763066698
40	CTSH	chr21	25211301	25211800	500	*	8,81869112988825e-14	3,09191825410427e-11	-42,2055137844612	chr21	25211643	25212427	785	-	6	NM_001034385	introns	CTSH	Curated	introns_6	gene_body							NA		not_allowed_file	-28,2766172506739	-0,32265763066698
41	CTSH	chr21	25211201	25211700	500	*	5,82978469426606e-15	2,64799144782161e-12	-34,7590276305561	chr21	25211587	25211642	56	-	7	NM_001034385	exons	CTSH	Curated	exons_7	gene_body							NA		not_allowed_file	-28,2766172506739	-0,32265763066698
42	CTSH	chr21	25211301	25211800	500	*	8,81869112988825e-14	3,09191825410427e-11	-42,2055137844612	chr21	25209711	25211586	1876	-	7	NM_001034385	introns	CTSH	Curated	introns_7	gene_body							NA		not_allowed_file	-28,2766172506739	-0,32265763066698
43	CTSH	chr21	25211301	25211800	500	*	8,81869112988825e-14	3,09191825410427e-11	-42,2055137844612	chr21	25211587	25211642	56	-	7	NM_001034385	exons	CTSH	Curated	exons_7	gene_body							NA		not_allowed_file	-28,2766172506739	-0,32265763066698
44	CTSH	chr21	25211201	25211700	500	*	5,82978469426606e-15	2,64799144782161e-12	-34,7590276305561	chr21	25209711	25211586	1876	-	7	NM_001034385	introns	CTSH	Curated	introns_7	gene_body							NA		not_allowed_file	-28,2766172506739	-0,32265763066698
45	CTSH	chr21	25211101	25211600	500	*	5,88753780440213e-10	8,51163825238306e-08	-28,2766172506739	chr21	25211587	25211642	56	-	7	NM_001034385	exons	CTSH	Curated	exons_7	gene_body							NA		not_allowed_file	-28,2766172506739	-0,32265763066698
46	CTSH	chr21	25211201	25211700	500	*	5,82978469426606e-15	2,64799144782161e-12	-34,7590276305561	chr21	25211643	25212427	785	-	6	NM_001034385	introns	CTSH	Curated	introns_6	gene_body							NA		not_allowed_file	-28,2766172506739	-0,32265763066698
47	DDX31	chr11	102659801	102660300	500	*	0,00100731502391933	0,0114540780244901	23,6802413273002	chr11	102659771	102660403	633	-	20	NM_001101886	exons	DDX31	Curated	exons_20	gene_body							NA		not_allowed_file	23,6802413273002	0,00334613002621153
48	DDX31	chr11	102659701	102660200	500	*	0,00100731502391933	0,0114540780244901	23,6802413273002	chr11	102659771	102660403	633	-	20	NM_001101886	exons	DDX31	Curated	exons_20	gene_body							NA		not_allowed_file	23,6802413273002	0,00334613002621153
49	DYRK1B	chr18	49382701	49383200	500	*	3,52826362528342e-15	1,68631772172001e-12	20,8402611880873	chr18	49383048	49383903	856	-	5	NM_001081515	introns	DYRK1B	Curated	introns_5	gene_body					shores	DYRK1B	0	49383107-49384464	not_allowed_file	20,8402611880873	-0,17058075741929
50	DYRK1B	chr18	49382701	49383200	500	*	3,52826362528342e-15	1,68631772172001e-12	20,8402611880873	chr18	49382082	49382760	679	-	6	NM_001081515	introns	DYRK1B	Curated	introns_6	gene_body					shores	DYRK1B	0	49383107-49384464	not_allowed_file	20,8402611880873	-0,17058075741929
51	DYRK1B	chr18	49382701	49383200	500	*	3,52826362528342e-15	1,68631772172001e-12	20,8402611880873	chr18	49382761	49383047	287	-	6	NM_001081515	exons	DYRK1B	Curated	exons_6	gene_body					shores	DYRK1B	0	49383107-49384464	not_allowed_file	20,8402611880873	-0,17058075741929
52	EHD1	chr29	43095101	43095600	500	*	7,96695510301975e-16	4,19376349597874e-13	23,0579170763888	chr29	43088635	43099588	10954	-	2	NM_001015578	introns	EHD1	Curated	introns_2	gene_body							NA		not_allowed_file	26,1915998112317	-0,0332745918090622
53	EHD1	chr29	43095001	43095500	500	*	2,25630071838976e-10	3,68946627527953e-08	26,1915998112317	chr29	43088635	43099588	10954	-	2	NM_001015578	introns	EHD1	Curated	introns_2	gene_body							NA		not_allowed_file	26,1915998112317	-0,0332745918090622
54	EHMT1	chr11	106606601	106607100	500	*	1,41055475400014e-06	6,69174457622997e-05	-23,0273620682624	chr11	106578574	106623452	44879	+	1	NM_001099041	introns	EHMT1	Curated	introns_1	gene_body					shores	EHMT1	0	106606962-106610118	not_allowed_file	-23,0273620682624	-0,134667438743001
55	F2	chr15	76656801	76657300	500	*	2,77126425450575e-06	0,000116104304014026	21,8891661102716	chr15	76655866	76657866	2001	+	0		promoters	F2	Predicted	promoters_0	promoter		Into_TSSRegion	chr15:76655866:76657066	F2			NA		not_allowed_file	21,8891661102716	-0,16985891880867
56	F2	chr15	76656801	76657300	500	*	2,77126425450575e-06	0,000116104304014026	21,8891661102716	chr15	76656866	76656866	1	+	0	NM_173877	TSSes	F2	Curated	TSSes_0	gene_body	PromoterPrecedence	Into_TSSRegion	chr15:76655866:76657066	F2			NA		not_allowed_file	21,8891661102716	-0,16985891880867
57	F2	chr15	76656801	76657300	500	*	2,77126425450575e-06	0,000116104304014026	21,8891661102716	chr15	76656951	76657294	344	+	1	NM_173877	introns	F2	Curated	introns_1	gene_body	PromoterPrecedence	Into_TSSRegion	chr15:76655866:76657066	F2			NA		not_allowed_file	21,8891661102716	-0,16985891880867
58	F2	chr15	76656801	76657300	500	*	2,77126425450575e-06	0,000116104304014026	21,8891661102716	chr15	76657295	76657458	164	+	2	NM_173877	exons	F2	Curated	exons_2	gene_body	PromoterPrecedence	Into_TSSRegion	chr15:76655866:76657066	F2			NA		not_allowed_file	21,8891661102716	-0,16985891880867
59	F2	chr15	76656801	76657300	500	*	2,77126425450575e-06	0,000116104304014026	21,8891661102716	chr15	76656867	76656950	84	+	1	NM_173877	exons	F2	Curated	exons_1	gene_body	PromoterPrecedence	Into_TSSRegion	chr15:76655866:76657066	F2			NA		not_allowed_file	21,8891661102716	-0,16985891880867
60	FGR	chr2	125695701	125696200	500	*	0,000119913782088395	0,00232089508502313	-21,0420141987043	chr2	125692117	125696483	4367	+	2	NM_001098991	introns	FGR	Curated	introns_2	gene_body							NA		not_allowed_file	-21,0420141987043	-0,0277787703357645
61	FSCN1	chr25	38752701	38753200	500	*	4,82953755234589e-06	0,000181944864143391	24,1697877652934	chr25	38750776	38756873	6098	-	1	NM_001035045	introns	FSCN1	Curated	introns_1	gene_body					shores	FSCN1	0	38750715-38752714	not_allowed_file	24,1697877652934	0,152496587329682
62	GMDS	chr23	51501801	51502300	500	*	1,55414635883627e-14	6,46330081806667e-12	-50,3964966268197	chr23	51381746	51527595	145850	+	7	NM_001080331	introns	GMDS	Curated	introns_7	gene_body					shores	GMDS	0	51499468-51502127	not_allowed_file	-50,3964966268197	0,39831109581346
63	GUCD1	chr17	71507301	71507800	500	*	1,33993312298586e-08	1,29565592583728e-06	22,4416819374969	chr17	71504375	71508969	4595	+	1	NM_001098044	introns	GUCD1	Curated	introns_1	gene_body							NA		not_allowed_file	22,4416819374969	0,0805088690431812
64	HEYL	chr3	106455201	106455700	500	*	6,0223118008275e-08	4,72668056790475e-06	22,920885072333	chr3	106452705	106455263	2559	+	4	NM_001024565	introns	HEYL	Curated	introns_4	gene_body							NA		not_allowed_file	22,920885072333	0,444227181901907
65	HEYL	chr3	106455201	106455700	500	*	6,0223118008275e-08	4,72668056790475e-06	22,920885072333	chr3	106455264	106458224	2961	+	5	NM_001024565	exons	HEYL	Curated	exons_5	gene_body							NA		not_allowed_file	22,920885072333	0,444227181901907
66	ITGB5	chr1	69206101	69206600	500	*	4,66761649500544e-10	6,92516024695095e-08	-24,1785675936862	chr1	69206008	69227336	21329	-	10	NM_174679	introns	ITGB5	Curated	introns_10	gene_body							NA		not_allowed_file	-22,8473413379074	0,0187091420339258
67	ITGB5	chr1	69205801	69206300	500	*	3,76876889879249e-07	2,21372358977668e-05	-22,8473413379074	chr1	69206008	69227336	21329	-	10	NM_174679	introns	ITGB5	Curated	introns_10	gene_body							NA		not_allowed_file	-22,8473413379074	0,0187091420339258
68	ITGB5	chr1	69206201	69206700	500	*	5,12136021204469e-07	2,84801125487466e-05	-21,57594381036	chr1	69206008	69227336	21329	-	10	NM_174679	introns	ITGB5	Curated	introns_10	gene_body							NA		not_allowed_file	-22,8473413379074	0,0187091420339258
69	ITGB5	chr1	69206001	69206500	500	*	4,66761649500544e-10	6,92516024695095e-08	-24,1785675936862	chr1	69206008	69227336	21329	-	10	NM_174679	introns	ITGB5	Curated	introns_10	gene_body							NA		not_allowed_file	-22,8473413379074	0,0187091420339258
70	ITGB5	chr1	69205901	69206400	500	*	4,66761649500544e-10	6,92516024695095e-08	-24,1785675936862	chr1	69205785	69206007	223	-	11	NM_174679	exons	ITGB5	Curated	exons_11	gene_body							NA		not_allowed_file	-22,8473413379074	0,0187091420339258
71	ITGB5	chr1	69205801	69206300	500	*	3,76876889879249e-07	2,21372358977668e-05	-22,8473413379074	chr1	69205785	69206007	223	-	11	NM_174679	exons	ITGB5	Curated	exons_11	gene_body							NA		not_allowed_file	-22,8473413379074	0,0187091420339258
72	ITGB5	chr1	69205901	69206400	500	*	4,66761649500544e-10	6,92516024695095e-08	-24,1785675936862	chr1	69206008	69227336	21329	-	10	NM_174679	introns	ITGB5	Curated	introns_10	gene_body							NA		not_allowed_file	-22,8473413379074	0,0187091420339258
73	ITGB5	chr1	69206001	69206500	500	*	4,66761649500544e-10	6,92516024695095e-08	-24,1785675936862	chr1	69205785	69206007	223	-	11	NM_174679	exons	ITGB5	Curated	exons_11	gene_body							NA		not_allowed_file	-22,8473413379074	0,0187091420339258
74	MACROD1	chr29	42402801	42403300	500	*	2,38629351430778e-08	2,13448945537144e-06	-31,7061938752015	chr29	42338794	42466247	127454	-	3	NM_001046509	introns	MACROD1	Curated	introns_3	gene_body							NA		not_allowed_file	-31,7061938752015	0,131849064495866
75	MAP2K1	chr10	13275401	13275900	500	*	5,80429105825031e-05	0,00132635845129482	23,1261859582543	chr10	13275353	13277353	2001	+	0		promoters	MAP2K1	Predicted	promoters_0	promoter		Into_TSSRegion	chr10:13275353:13276553	MAP2K1	shores	MAP2K1	-443	13273912-13275911	not_allowed_file	23,1261859582543	0,116555416184667
76	MAP2K1	chr10	13275201	13275700	500	*	5,80429105825031e-05	0,00132635845129482	23,1261859582543	chr10	13275353	13277353	2001	+	0		promoters	MAP2K1	Predicted	promoters_0	promoter		Into_TSSRegion	chr10:13275353:13276553	MAP2K1	shores	MAP2K1	-443	13273912-13275911	not_allowed_file	23,1261859582543	0,116555416184667
77	MAP2K1	chr10	13275301	13275800	500	*	5,80429105825031e-05	0,00132635845129482	23,1261859582543	chr10	13275353	13277353	2001	+	0		promoters	MAP2K1	Predicted	promoters_0	promoter		Into_TSSRegion	chr10:13275353:13276553	MAP2K1	shores	MAP2K1	-443	13273912-13275911	not_allowed_file	23,1261859582543	0,116555416184667
78	MAP2K6	chr19	61143201	61143700	500	*	1,70768649642308e-12	4,45189677812726e-10	27,7936572750783	chr19	61143372	61145223	1852	-	9	NM_001034045	introns	MAP2K6	Curated	introns_9	gene_body							NA		not_allowed_file	27,7936572750783	-0,757273805121629
79	MAP2K6	chr19	61143301	61143800	500	*	1,70768649642308e-12	4,45189677812726e-10	27,7936572750783	chr19	61143232	61143371	140	-	10	NM_001034045	exons	MAP2K6	Curated	exons_10	gene_body							NA		not_allowed_file	27,7936572750783	-0,757273805121629
80	MAP2K6	chr19	61143101	61143600	500	*	1,70768649642308e-12	4,45189677812726e-10	27,7936572750783	chr19	61136832	61143231	6400	-	10	NM_001034045	introns	MAP2K6	Curated	introns_10	gene_body							NA		not_allowed_file	27,7936572750783	-0,757273805121629
81	MAP2K6	chr19	61143301	61143800	500	*	1,70768649642308e-12	4,45189677812726e-10	27,7936572750783	chr19	61143372	61145223	1852	-	9	NM_001034045	introns	MAP2K6	Curated	introns_9	gene_body							NA		not_allowed_file	27,7936572750783	-0,757273805121629
82	MAP2K6	chr19	61143101	61143600	500	*	1,70768649642308e-12	4,45189677812726e-10	27,7936572750783	chr19	61143372	61145223	1852	-	9	NM_001034045	introns	MAP2K6	Curated	introns_9	gene_body							NA		not_allowed_file	27,7936572750783	-0,757273805121629
83	MAP2K6	chr19	61143101	61143600	500	*	1,70768649642308e-12	4,45189677812726e-10	27,7936572750783	chr19	61143232	61143371	140	-	10	NM_001034045	exons	MAP2K6	Curated	exons_10	gene_body							NA		not_allowed_file	27,7936572750783	-0,757273805121629
84	MAP2K6	chr19	61143201	61143700	500	*	1,70768649642308e-12	4,45189677812726e-10	27,7936572750783	chr19	61136832	61143231	6400	-	10	NM_001034045	introns	MAP2K6	Curated	introns_10	gene_body							NA		not_allowed_file	27,7936572750783	-0,757273805121629
85	MAP2K6	chr19	61143201	61143700	500	*	1,70768649642308e-12	4,45189677812726e-10	27,7936572750783	chr19	61143232	61143371	140	-	10	NM_001034045	exons	MAP2K6	Curated	exons_10	gene_body							NA		not_allowed_file	27,7936572750783	-0,757273805121629
86	MRPL28	chr25	363101	363600	500	*	0,000182022034651261	0,00320057089348797	-20,7854406130268	chr25	363425	365425	2001	-	0		promoters	MRPL28	Predicted	promoters_0	promoter		Into_TSSRegion	chr25:363425:364625	MRPL28	shores	MRPL28	0	361833-363832	not_allowed_file	-20,7854406130268	-0,0028751992278914
87	MRPL28	chr25	363101	363600	500	*	0,000182022034651261	0,00320057089348797	-20,7854406130268	chr25	363384	363931	548	-	2	NM_001045996	introns	MRPL28	Curated	introns_2	gene_body	PromoterPrecedence	Into_TSSRegion	chr25:363425:364625	MRPL28	shores	MRPL28	0	361833-363832	not_allowed_file	-20,7854406130268	-0,0028751992278914
88	MRPL28	chr25	363101	363600	500	*	0,000182022034651261	0,00320057089348797	-20,7854406130268	chr25	362932	363230	299	-	3	NM_001045996	introns	MRPL28	Curated	introns_3	gene_body	PromoterPrecedence	Into_TSSRegion	chr25:363425:364625	MRPL28	shores	MRPL28	0	361833-363832	not_allowed_file	-20,7854406130268	-0,0028751992278914
89	MRPL28	chr25	363101	363600	500	*	0,000182022034651261	0,00320057089348797	-20,7854406130268	chr25	363231	363383	153	-	3	NM_001045996	exons	MRPL28	Curated	exons_3	gene_body	PromoterPrecedence	Into_TSSRegion	chr25:363425:364625	MRPL28	shores	MRPL28	0	361833-363832	not_allowed_file	-20,7854406130268	-0,0028751992278914
90	MSI2	chr19	8213901	8214400	500	*	7,58031170128129e-08	5,77034983174812e-06	-27,713667508114	chr19	8134632	8235730	101099	+	5	NM_001206656	introns	MSI2	Curated	introns_5	gene_body							NA		not_allowed_file	-27,713667508114	-0,0288093171546215
91	MSI2	chr19	8214001	8214500	500	*	3,87551733448447e-09	4,35704505478992e-07	-30,5042159952304	chr19	8134632	8235730	101099	+	5	NM_001206656	introns	MSI2	Curated	introns_5	gene_body							NA		not_allowed_file	-27,713667508114	-0,0288093171546215
92	NFIC	chr7	20471201	20471700	500	*	2,17954243531914e-22	3,70587968502504e-19	-20,755184045168	chr7	20469625	20499039	29415	-	2	NM_001024574	introns	NFIC	Curated	introns_2	gene_body							NA		not_allowed_file	-20,755184045168	0,0270988045162587
93	NFIC	chr7	20471301	20471800	500	*	4,27717405266763e-23	8,21790948269248e-20	-21,000649066997	chr7	20469625	20499039	29415	-	2	NM_001024574	introns	NFIC	Curated	introns_2	gene_body							NA		not_allowed_file	-20,755184045168	0,0270988045162587
94	NFIC	chr7	20471501	20472000	500	*	1,24764228271312e-24	3,11317682816659e-21	-22,1661105600144	chr7	20469625	20499039	29415	-	2	NM_001024574	introns	NFIC	Curated	introns_2	gene_body							NA		not_allowed_file	-20,755184045168	0,0270988045162587
95	NFIC	chr7	20471401	20471900	500	*	4,27717405266763e-23	8,21790948269248e-20	-21,000649066997	chr7	20469625	20499039	29415	-	2	NM_001024574	introns	NFIC	Curated	introns_2	gene_body							NA		not_allowed_file	-20,755184045168	0,0270988045162587
96	NFIC	chr7	20471601	20472100	500	*	3,62236143073189e-16	2,08376982167013e-13	-21,1496976878437	chr7	20469625	20499039	29415	-	2	NM_001024574	introns	NFIC	Curated	introns_2	gene_body							NA		not_allowed_file	-20,755184045168	0,0270988045162587
97	NUDT16L1	chr25	3806301	3806800	500	*	4,43876506909194e-18	3,56836021468204e-15	24,4137542277339	chr25	3805324	3808945	3622	+	4	NM_001034526	introns	NUDT16L1	Curated	introns_4	gene_body					shores	NUDT16L1	0	3806754-3810007	not_allowed_file	25,4761904761905	0,69757651347688
98	NUDT16L1	chr25	3806201	3806700	500	*	3,30323223920447e-19	3,23807920072016e-16	25,4761904761905	chr25	3805324	3808945	3622	+	4	NM_001034526	introns	NUDT16L1	Curated	introns_4	gene_body					shores	NUDT16L1	0	3803605-3806492	not_allowed_file	25,4761904761905	0,69757651347688
99	NUDT16L1	chr25	3806401	3806900	500	*	4,4491717330873e-14	1,64076308298494e-11	22,4965503646757	chr25	3805324	3808945	3622	+	4	NM_001034526	introns	NUDT16L1	Curated	introns_4	gene_body					shores	NUDT16L1	0	3806754-3810007	not_allowed_file	25,4761904761905	0,69757651347688
100	PDE4A	chr7	14988301	14988800	500	*	8,36850220542746e-09	8,5027740005845e-07	23,0877192982456	chr7	14988235	14989222	988	+	10	NM_001101081	exons	PDE4A	Curated	exons_10	gene_body							NA		not_allowed_file	23,0877192982456	-0,185478317872747
101	PGF	chr10	86210101	86210600	500	*	4,99319537122622e-07	2,78399028839823e-05	23,3371891266628	chr10	86208087	86212407	4321	-	2	NM_173950	introns	PGF	Curated	introns_2	gene_body							NA		not_allowed_file	23,3371891266628	0,463991978036856
102	PPARD	chr23	9383001	9383500	500	*	4,11888114304373e-05	0,00101784885399525	20,6623036649215	chr23	9375618	9384027	8410	+	3	NM_001083636	introns	PPARD	Curated	introns_3	gene_body							NA		not_allowed_file	20,6623036649215	-0,0732784824853967
103	PPARD	chr23	9382801	9383300	500	*	4,11888114304373e-05	0,00101784885399525	20,6623036649215	chr23	9375618	9384027	8410	+	3	NM_001083636	introns	PPARD	Curated	introns_3	gene_body							NA		not_allowed_file	20,6623036649215	-0,0732784824853967
104	PPARD	chr23	9382901	9383400	500	*	4,11888114304373e-05	0,00101784885399525	20,6623036649215	chr23	9375618	9384027	8410	+	3	NM_001083636	introns	PPARD	Curated	introns_3	gene_body							NA		not_allowed_file	20,6623036649215	-0,0732784824853967
105	RBFOX1	chr25	5904701	5905200	500	*	7,98702610802283e-27	2,64582758677956e-23	20,4451211488938	chr25	5566599	5922743	356145	+	2	NM_001075818	introns	RBFOX1	Curated	introns_2	gene_body					shores	RBFOX1	0	5904910-5906909	not_allowed_file	20,4451211488938	0,298715084762529
106	RBFOX1	chr25	5904501	5905000	500	*	7,98702610802283e-27	2,64582758677956e-23	20,4451211488938	chr25	5566599	5922743	356145	+	2	NM_001075818	introns	RBFOX1	Curated	introns_2	gene_body					shores	RBFOX1	0	5904910-5906909	not_allowed_file	20,4451211488938	0,298715084762529
107	RBFOX1	chr25	5904601	5905100	500	*	7,98702610802283e-27	2,64582758677956e-23	20,4451211488938	chr25	5566599	5922743	356145	+	2	NM_001075818	introns	RBFOX1	Curated	introns_2	gene_body					shores	RBFOX1	0	5904910-5906909	not_allowed_file	20,4451211488938	0,298715084762529
108	RECQL5	chr19	55936101	55936600	500	*	1,58879541422911e-05	0,000475856215983543	20,0248756218905	chr19	55924214	55941513	17300	+	7	NM_001192326	introns	RECQL5	Curated	introns_7	gene_body							NA		not_allowed_file	20,0248756218905	-0,0223801605257592
109	RUVBL1	chr22	59508001	59508500	500	*	2,67208554574695e-08	2,35072677272625e-06	-22,0338983050847	chr22	59508017	59510017	2001	+	0		promoters	RUVBL1	Predicted	promoters_0	promoter		Into_TSSRegion	chr22:59508017:59509217	RUVBL1	shores	RUVBL1	0	59506437-59508436	not_allowed_file	-22,0338983050847	-0,0323558792252612
110	SORCS3	chr26	25770201	25770700	500	*	6,31341451161507e-05	0,00141476808691559	-21,4459930313589	chr26	25447655	25816004	368350	+	2	NM_001205986	introns	SORCS3	Curated	introns_2	gene_body					shores	SORCS3	0	25770208-25772758	not_allowed_file	-21,4459930313589	-0,130272444017288
111	SSPO	chr4	112635201	112635700	500	*	1,17134285174712e-09	1,5672346376274e-07	-21,9473319473319	chr4	112635381	112635723	343	+	20	NM_174706	introns	SSPO	Curated	introns_20	gene_body							NA		not_allowed_file	-25,4541913092751	0,241043849256822
112	SSPO	chr4	112635101	112635600	500	*	6,01692156639559e-09	6,422531973504e-07	-22,1750046494328	chr4	112635381	112635723	343	+	20	NM_174706	introns	SSPO	Curated	introns_20	gene_body							NA		not_allowed_file	-25,4541913092751	0,241043849256822
113	SSPO	chr4	112656501	112657000	500	*	3,9120789655856e-15	1,83327740394479e-12	-22,1233874927034	chr4	112656530	112656732	203	+	62	NM_174706	introns	SSPO	Curated	introns_62	gene_body					shores	SSPO	0	112656816-112658815	not_allowed_file	-25,4541913092751	0,241043849256822
114	SSPO	chr4	112656601	112657100	500	*	3,9120789655856e-15	1,83327740394479e-12	-22,1233874927034	chr4	112656879	112657276	398	+	63	NM_174706	introns	SSPO	Curated	introns_63	gene_body					shores	SSPO	0	112656816-112658815	not_allowed_file	-25,4541913092751	0,241043849256822
115	SSPO	chr4	112635201	112635700	500	*	1,17134285174712e-09	1,5672346376274e-07	-21,9473319473319	chr4	112635124	112635380	257	+	20	NM_174706	exons	SSPO	Curated	exons_20	gene_body							NA		not_allowed_file	-25,4541913092751	0,241043849256822
116	SSPO	chr4	112656601	112657100	500	*	3,9120789655856e-15	1,83327740394479e-12	-22,1233874927034	chr4	112656733	112656878	146	+	63	NM_174706	exons	SSPO	Curated	exons_63	gene_body					shores	SSPO	0	112656816-112658815	not_allowed_file	-25,4541913092751	0,241043849256822
117	SSPO	chr4	112635001	112635500	500	*	3,52167620893969e-08	2,99660786926838e-06	-25,4541913092751	chr4	112635381	112635723	343	+	20	NM_174706	introns	SSPO	Curated	introns_20	gene_body							NA		not_allowed_file	-25,4541913092751	0,241043849256822
118	SSPO	chr4	112656301	112656800	500	*	1,37690839996687e-15	7,04651208467413e-13	-27,2387525318312	chr4	112656108	112656397	290	+	61	NM_174706	introns	SSPO	Curated	introns_61	gene_body							NA		not_allowed_file	-25,4541913092751	0,241043849256822
119	SSPO	chr4	112656301	112656800	500	*	1,37690839996687e-15	7,04651208467413e-13	-27,2387525318312	chr4	112656398	112656529	132	+	62	NM_174706	exons	SSPO	Curated	exons_62	gene_body							NA		not_allowed_file	-25,4541913092751	0,241043849256822
120	SSPO	chr4	112635001	112635500	500	*	3,52167620893969e-08	2,99660786926838e-06	-25,4541913092751	chr4	112635124	112635380	257	+	20	NM_174706	exons	SSPO	Curated	exons_20	gene_body							NA		not_allowed_file	-25,4541913092751	0,241043849256822
121	SSPO	chr4	112656601	112657100	500	*	3,9120789655856e-15	1,83327740394479e-12	-22,1233874927034	chr4	112656530	112656732	203	+	62	NM_174706	introns	SSPO	Curated	introns_62	gene_body					shores	SSPO	0	112656816-112658815	not_allowed_file	-25,4541913092751	0,241043849256822
122	SSPO	chr4	112656301	112656800	500	*	1,37690839996687e-15	7,04651208467413e-13	-27,2387525318312	chr4	112656530	112656732	203	+	62	NM_174706	introns	SSPO	Curated	introns_62	gene_body							NA		not_allowed_file	-25,4541913092751	0,241043849256822
123	SSPO	chr4	112656501	112657000	500	*	3,9120789655856e-15	1,83327740394479e-12	-22,1233874927034	chr4	112656879	112657276	398	+	63	NM_174706	introns	SSPO	Curated	introns_63	gene_body					shores	SSPO	0	112656816-112658815	not_allowed_file	-25,4541913092751	0,241043849256822
124	SSPO	chr4	112635101	112635600	500	*	6,01692156639559e-09	6,422531973504e-07	-22,1750046494328	chr4	112635124	112635380	257	+	20	NM_174706	exons	SSPO	Curated	exons_20	gene_body							NA		not_allowed_file	-25,4541913092751	0,241043849256822
125	SSPO	chr4	112656301	112656800	500	*	1,37690839996687e-15	7,04651208467413e-13	-27,2387525318312	chr4	112656733	112656878	146	+	63	NM_174706	exons	SSPO	Curated	exons_63	gene_body							NA		not_allowed_file	-25,4541913092751	0,241043849256822
126	SSPO	chr4	112656501	112657000	500	*	3,9120789655856e-15	1,83327740394479e-12	-22,1233874927034	chr4	112656398	112656529	132	+	62	NM_174706	exons	SSPO	Curated	exons_62	gene_body					shores	SSPO	0	112656816-112658815	not_allowed_file	-25,4541913092751	0,241043849256822
127	SSPO	chr4	112635001	112635500	500	*	3,52167620893969e-08	2,99660786926838e-06	-25,4541913092751	chr4	112634869	112635123	255	+	19	NM_174706	introns	SSPO	Curated	introns_19	gene_body							NA		not_allowed_file	-25,4541913092751	0,241043849256822
128	SSPO	chr4	112656501	112657000	500	*	3,9120789655856e-15	1,83327740394479e-12	-22,1233874927034	chr4	112656733	112656878	146	+	63	NM_174706	exons	SSPO	Curated	exons_63	gene_body					shores	SSPO	0	112656816-112658815	not_allowed_file	-25,4541913092751	0,241043849256822
129	SSPO	chr4	112635101	112635600	500	*	6,01692156639559e-09	6,422531973504e-07	-22,1750046494328	chr4	112634869	112635123	255	+	19	NM_174706	introns	SSPO	Curated	introns_19	gene_body							NA		not_allowed_file	-25,4541913092751	0,241043849256822
130	SSPO	chr4	112656401	112656900	500	*	3,9120789655856e-15	1,83327740394479e-12	-22,1233874927034	chr4	112656733	112656878	146	+	63	NM_174706	exons	SSPO	Curated	exons_63	gene_body					shores	SSPO	0	112656816-112658815	not_allowed_file	-25,4541913092751	0,241043849256822
131	SSPO	chr4	112656401	112656900	500	*	3,9120789655856e-15	1,83327740394479e-12	-22,1233874927034	chr4	112656530	112656732	203	+	62	NM_174706	introns	SSPO	Curated	introns_62	gene_body					shores	SSPO	0	112656816-112658815	not_allowed_file	-25,4541913092751	0,241043849256822
132	SSPO	chr4	112656401	112656900	500	*	3,9120789655856e-15	1,83327740394479e-12	-22,1233874927034	chr4	112656398	112656529	132	+	62	NM_174706	exons	SSPO	Curated	exons_62	gene_body					shores	SSPO	0	112656816-112658815	not_allowed_file	-25,4541913092751	0,241043849256822
133	SSPO	chr4	112656401	112656900	500	*	3,9120789655856e-15	1,83327740394479e-12	-22,1233874927034	chr4	112656879	112657276	398	+	63	NM_174706	introns	SSPO	Curated	introns_63	gene_body					shores	SSPO	0	112656816-112658815	not_allowed_file	-25,4541913092751	0,241043849256822
134	STUB1	chr25	584901	585400	500	*	1,74135125121246e-05	0,000511266717000481	-25	chr25	585179	585377	199	+	2	NM_001075166	exons	STUB1	Curated	exons_2	gene_body	PromoterPrecedence				shores	STUB1	0	584847-587746	not_allowed_file	-22,43947858473	0,161702247975741
135	STUB1	chr25	585001	585500	500	*	1,74135125121246e-05	0,000511266717000481	-25	chr25	584688	585178	491	+	1	NM_001075166	introns	STUB1	Curated	introns_1	gene_body	PromoterPrecedence				shores	STUB1	0	584847-587746	not_allowed_file	-22,43947858473	0,161702247975741
136	STUB1	chr25	584901	585400	500	*	1,74135125121246e-05	0,000511266717000481	-25	chr25	584688	585178	491	+	1	NM_001075166	introns	STUB1	Curated	introns_1	gene_body	PromoterPrecedence				shores	STUB1	0	584847-587746	not_allowed_file	-22,43947858473	0,161702247975741
137	STUB1	chr25	585101	585600	500	*	1,74135125121246e-05	0,000511266717000481	-25	chr25	584688	585178	491	+	1	NM_001075166	introns	STUB1	Curated	introns_1	gene_body	PromoterPrecedence				shores	STUB1	0	584847-587746	not_allowed_file	-22,43947858473	0,161702247975741
138	STUB1	chr25	584901	585400	500	*	1,74135125121246e-05	0,000511266717000481	-25	chr25	585378	585463	86	+	2	NM_001075166	introns	STUB1	Curated	introns_2	gene_body	PromoterPrecedence				shores	STUB1	0	584847-587746	not_allowed_file	-22,43947858473	0,161702247975741
139	STUB1	chr25	585001	585500	500	*	1,74135125121246e-05	0,000511266717000481	-25	chr25	583292	585292	2001	-	0		promoters	STUB1	Predicted	promoters_0	promoter					shores	STUB1	0	584847-587746	not_allowed_file	-22,43947858473	0,161702247975741
140	STUB1	chr25	584901	585400	500	*	1,74135125121246e-05	0,000511266717000481	-25	chr25	583292	585292	2001	-	0		promoters	STUB1	Predicted	promoters_0	promoter					shores	STUB1	0	584847-587746	not_allowed_file	-22,43947858473	0,161702247975741
141	STUB1	chr25	584801	585300	500	*	0,000111829971192669	0,00219741765713779	-22,43947858473	chr25	583292	585292	2001	-	0		promoters	STUB1	Predicted	promoters_0	promoter					shores	STUB1	0	584847-587746	not_allowed_file	-22,43947858473	0,161702247975741
142	STUB1	chr25	584801	585300	500	*	0,000111829971192669	0,00219741765713779	-22,43947858473	chr25	584688	585178	491	+	1	NM_001075166	introns	STUB1	Curated	introns_1	gene_body	PromoterPrecedence				shores	STUB1	0	584847-587746	not_allowed_file	-22,43947858473	0,161702247975741
143	STUB1	chr25	584801	585300	500	*	0,000111829971192669	0,00219741765713779	-22,43947858473	chr25	585179	585377	199	+	2	NM_001075166	exons	STUB1	Curated	exons_2	gene_body	PromoterPrecedence				shores	STUB1	0	584847-587746	not_allowed_file	-22,43947858473	0,161702247975741
144	STUB1	chr25	585001	585500	500	*	1,74135125121246e-05	0,000511266717000481	-25	chr25	585464	585629	166	+	3	NM_001075166	exons	STUB1	Curated	exons_3	gene_body	PromoterPrecedence				shores	STUB1	0	584847-587746	not_allowed_file	-22,43947858473	0,161702247975741
145	STUB1	chr25	585101	585600	500	*	1,74135125121246e-05	0,000511266717000481	-25	chr25	585464	585629	166	+	3	NM_001075166	exons	STUB1	Curated	exons_3	gene_body	PromoterPrecedence				shores	STUB1	0	584847-587746	not_allowed_file	-22,43947858473	0,161702247975741
146	STUB1	chr25	585101	585600	500	*	1,74135125121246e-05	0,000511266717000481	-25	chr25	583292	585292	2001	-	0		promoters	STUB1	Predicted	promoters_0	promoter					shores	STUB1	0	584847-587746	not_allowed_file	-22,43947858473	0,161702247975741
147	STUB1	chr25	585101	585600	500	*	1,74135125121246e-05	0,000511266717000481	-25	chr25	585179	585377	199	+	2	NM_001075166	exons	STUB1	Curated	exons_2	gene_body	PromoterPrecedence				shores	STUB1	0	584847-587746	not_allowed_file	-22,43947858473	0,161702247975741
148	STUB1	chr25	585101	585600	500	*	1,74135125121246e-05	0,000511266717000481	-25	chr25	585378	585463	86	+	2	NM_001075166	introns	STUB1	Curated	introns_2	gene_body	PromoterPrecedence				shores	STUB1	0	584847-587746	not_allowed_file	-22,43947858473	0,161702247975741
149	STUB1	chr25	585001	585500	500	*	1,74135125121246e-05	0,000511266717000481	-25	chr25	585179	585377	199	+	2	NM_001075166	exons	STUB1	Curated	exons_2	gene_body	PromoterPrecedence				shores	STUB1	0	584847-587746	not_allowed_file	-22,43947858473	0,161702247975741
150	STUB1	chr25	585001	585500	500	*	1,74135125121246e-05	0,000511266717000481	-25	chr25	585378	585463	86	+	2	NM_001075166	introns	STUB1	Curated	introns_2	gene_body	PromoterPrecedence				shores	STUB1	0	584847-587746	not_allowed_file	-22,43947858473	0,161702247975741
151	SULF2	chr13	76267101	76267600	500	*	1,74772583005335e-06	7,96673104426184e-05	-20,8347755855544	chr13	76253861	76281729	27869	-	1	NM_001192938	introns	SULF2	Curated	introns_1	gene_body							NA		not_allowed_file	-20,8347755855544	0,162151103142776
152	SULF2	chr13	76267001	76267500	500	*	1,74772583005335e-06	7,96673104426184e-05	-20,8347755855544	chr13	76253861	76281729	27869	-	1	NM_001192938	introns	SULF2	Curated	introns_1	gene_body							NA		not_allowed_file	-20,8347755855544	0,162151103142776
153	SULF2	chr13	76266901	76267400	500	*	1,74772583005335e-06	7,96673104426184e-05	-20,8347755855544	chr13	76253861	76281729	27869	-	1	NM_001192938	introns	SULF2	Curated	introns_1	gene_body							NA		not_allowed_file	-20,8347755855544	0,162151103142776
154	SULF2	chr13	76278801	76279300	500	*	0,000223167091418987	0,00372901809777859	-20,3800347919176	chr13	76253861	76281729	27869	-	1	NM_001192938	introns	SULF2	Curated	introns_1	gene_body					shores	SULF2	0	76278681-76280680	not_allowed_file	-20,8347755855544	0,162151103142776
155	SULF2	chr13	76266801	76267300	500	*	1,74772583005335e-06	7,96673104426184e-05	-20,8347755855544	chr13	76253861	76281729	27869	-	1	NM_001192938	introns	SULF2	Curated	introns_1	gene_body							NA		not_allowed_file	-20,8347755855544	0,162151103142776
156	SVIL	chr13	34634901	34635400	500	*	4,57140847845877e-06	0,000174246111481853	21,4344941956882	chr13	34634691	34634916	226	-	11	NM_174190	exons	SVIL	Curated	exons_11	gene_body							NA		not_allowed_file	21,4344941956882	0,234025938489935
157	SVIL	chr13	34634901	34635400	500	*	4,57140847845877e-06	0,000174246111481853	21,4344941956882	chr13	34634917	34635873	957	-	10	NM_174190	introns	SVIL	Curated	introns_10	gene_body							NA		not_allowed_file	21,4344941956882	0,234025938489935
158	TECR	chr7	11242601	11243100	500	*	2,5754485530791e-06	0,000109767406040148	-21,0666666666667	chr7	11235408	11259792	24385	-	1	NM_001034748	introns	TECR	Curated	introns_1	gene_body					shores	TECR	0	11241066-11243065	not_allowed_file	-21,0666666666667	0,420834950086824
159	TFEB	chr23	15516901	15517400	500	*	3,94933371633104e-12	9,50879252235446e-10	22,8178816414111	chr23	15506073	15531087	25015	-	1	NM_001205666	introns	TFEB	Curated	introns_1	gene_body							NA		not_allowed_file	20,7235142118863	0,297880335474882
160	TFEB	chr23	15516801	15517300	500	*	1,62716379420637e-11	3,52064905810843e-09	20,7235142118863	chr23	15506073	15531087	25015	-	1	NM_001205666	introns	TFEB	Curated	introns_1	gene_body							NA		not_allowed_file	20,7235142118863	0,297880335474882
161	TJAP1	chr23	17050801	17051300	500	*	4,860738736664e-08	3,93226786659175e-06	22,345909190612	chr23	17050639	17052407	1769	+	11	NM_001192419	exons	TJAP1	Curated	exons_11	gene_body							NA		not_allowed_file	22,345909190612	-0,214941413631214
162	TNS1	chr2	106004901	106005400	500	*	1,00921104423114e-10	1,80208035798109e-08	25,1396648044693	chr2	106003058	106009521	6464	-	4	NM_174766	introns	TNS1	Curated	introns_4	gene_body							NA		not_allowed_file	25,1396648044693	-0,0311119351790144
163	TNXB	chr23	27289301	27289800	500	*	1,83574942983889e-22	3,17756799854935e-19	24,4471888967302	chr23	27288062	27290679	2618	+	6	NM_174703	introns	TNXB	Curated	introns_6	gene_body					shores	TNXB	0	27289658-27291657	not_allowed_file	24,4471888967302	0,115243526955444
164	TSPAN32	chr29	49277501	49278000	500	*	2,0903803388786e-15	1,03513743831102e-12	21,7126142474789	chr29	49274896	49280099	5204	-	3	NM_001242955	introns	TSPAN32	Curated	introns_3	gene_body					shores	TSPAN32	0	49277477-49279476	not_allowed_file	21,7126142474789	-0,16227956541725
165	TTYH1	chr18	62872201	62872700	500	*	6,49844868366256e-11	1,21693326525817e-08	30,0577200577201	chr18	62872332	62872777	446	+	7	NM_001077015	introns	TTYH1	Curated	introns_7	gene_body					shores	MARK4	0	62871074-62873073	not_allowed_file	30,0577200577201	0,14854820529877
166	TTYH1	chr18	62872201	62872700	500	*	6,49844868366256e-11	1,21693326525817e-08	30,0577200577201	chr18	62872256	62872331	76	+	7	NM_001077015	exons	TTYH1	Curated	exons_7	gene_body					shores	MARK4	0	62871074-62873073	not_allowed_file	30,0577200577201	0,14854820529877
167	TTYH1	chr18	62872201	62872700	500	*	6,49844868366256e-11	1,21693326525817e-08	30,0577200577201	chr18	62871850	62872255	406	+	6	NM_001077015	introns	TTYH1	Curated	introns_6	gene_body					shores	MARK4	0	62871074-62873073	not_allowed_file	30,0577200577201	0,14854820529877
168	WDR1	chr6	105321101	105321600	500	*	5,68898973622789e-10	8,25565612659588e-08	21,8466293220012	chr6	105320495	105331884	11390	-	2	NM_001046346	introns	WDR1	Curated	introns_2	gene_body							NA		not_allowed_file	21,8466293220012	-0,285229147423726
169	WSCD1	chr19	25675801	25676300	500	*	0,000306001196620075	0,00474177447614261	-20,5572545022086	chr19	25675330	25685756	10427	-	1	NM_001206900	introns	WSCD1	Curated	introns_1	gene_body					shores	WSCD1	0	25675155-25677154	not_allowed_file	-20,5572545022086	-0,0763323415943333
170	XPC	chr22	58060401	58060900	500	*	3,51651747910114e-10	5,44434237722019e-08	20,5243705243705	chr22	58060393	58060562	170	+	13	NM_001205908	exons	XPC	Curated	exons_13	gene_body					CpGi	XPC	0	58059205-58061233	not_allowed_file	20,5243705243705	0,276632742547237
171	XPC	chr22	58060401	58060900	500	*	3,51651747910114e-10	5,44434237722019e-08	20,5243705243705	chr22	58060563	58061035	473	+	13	NM_001205908	introns	XPC	Curated	introns_13	gene_body					CpGi	XPC	0	58059205-58061233	not_allowed_file	20,5243705243705	0,276632742547237
172	ZNF557	chr7	15991901	15992400	500	*	2,76805574740386e-08	2,42405594627678e-06	-21,7253521126761	chr7	15991420	15993420	2001	+	0		promoters	ZNF557	Predicted	promoters_0	promoter		Into_TSSRegion	chr7:15991420:15992620	ZNF557	shores	ZNF557	0	15990103-15992102	not_allowed_file	-21,7253521126761	0,264639538096408
