# Supplementary material for: DNA Imprinting and Differentially Expressed Genes in Longissimus thoracis Muscle of Bos indicus Submitted to Early Weaning Management
Source: Epigenomes. 2024 Dec 4;8(4):45. doi: 10.3390/epigenomes8040045 (PMC11675247; doi:10.3390/epigenomes8040045)
Supplement: Supplementary file 1 [file epigenomes-08-00045-s001.zip › Supplementary Table S3 - DMG expression level.csv]

	DMG	GenePart	Category	CpGi.shores	MeDiff	logFC.Rna	Acc
1	ABCA3	gene_body	introns_15		32,52098051	-0,45944636	Curated
2	ABCA3	gene_body	exons_16		32,52098051	-0,45944636	Curated
3	ABCA3	gene_body	introns_16		32,52098051	-0,45944636	Curated
4	ADCY3	gene_body	exons_1	shores	-20,72520384	0,199284555	Curated
5	ADCY3	gene_body	TSSes_0	shores	-20,72520384	0,199284555	Curated
6	ADCY3	gene_body	exons_1	shores	-22,58664277	0,199284555	Curated
7	ADCY3	gene_body	TSSes_0	shores	-22,58664277	0,199284555	Curated
8	ADCY3	promoter	promoters_0	shores	-20,72520384	0,199284555	Predicted
9	ADCY3	promoter	promoters_0	shores	-22,58664277	0,199284555	Predicted
10	ADCY5	gene_body	introns_2	shores	21,22351333	-0,032597184	Curated
11	ADCY5	gene_body	introns_2	shores	33,46383543	-0,032597184	Curated
12	AKT1	gene_body	introns_1	shores	31,18984568	-0,06543073	Curated
13	AKT1	promoter	promoters_0	shores	31,18984568	-0,06543073	Predicted
14	ANKS3	gene_body	exons_14	shores	24,41375423	0,044566552	Curated
15	ANKS3	gene_body	exons_14	shores	22,49655036	0,044566552	Curated
16	ANKS3	gene_body	introns_14	shores	22,49655036	0,044566552	Curated
17	ANKS3	gene_body	introns_14	shores	24,41375423	0,044566552	Curated
18	ANKS3	gene_body	introns_14	shores	25,47619048	0,044566552	Curated
19	ANKS3	gene_body	introns_13	shores	22,49655036	0,044566552	Curated
20	ANKS3	gene_body	introns_13	shores	24,41375423	0,044566552	Curated
21	ANKS3	gene_body	exons_14	shores	25,47619048	0,044566552	Curated
22	ANKS3	gene_body	exons_15	shores	25,47619048	0,044566552	Curated
23	ARHGEF10L	gene_body	introns_23	CpGi	-20,82491089	0,074216337	Curated
24	ARHGEF10L	gene_body	introns_23	shores	-43,914678	0,074216337	Curated
25	ARID3B	gene_body	exons_9		-22,36363636	0,087559169	Curated
26	ARID3B	gene_body	introns_8		-22,36363636	0,087559169	Curated
27	ARID3B	gene_body	introns_4		20,43010753	0,087559169	Curated
28	ATP6	promoter	promoters_0		35,20596037	-0,187302197	Predicted
29	BCAS4	gene_body	introns_4		-21,81241656	-0,174190637	Curated
30	COL11A2	gene_body	introns_23	shores	24,85805861	-0,003006536	Curated
31	COL11A2	gene_body	exons_24	shores	24,85805861	-0,003006536	Curated
32	COL11A2	gene_body	exons_23	shores	24,85805861	-0,003006536	Curated
33	COL11A2	gene_body	introns_22	shores	24,85805861	-0,003006536	Curated
34	COL11A2	gene_body	introns_24	shores	24,85805861	-0,003006536	Curated
35	COX1	promoter	promoters_0		35,20596037	-0,125221947	Predicted
36	COX1	gene_body	exons_1		35,20596037	-0,125221947	Predicted
37	CPT1A	gene_body	exons_15	shores	22,66826923	-0,976449487	Curated
38	CPT1A	gene_body	introns_14	shores	22,66826923	-0,976449487	Curated
39	CTSH	gene_body	introns_7		-28,27661725	-0,322657631	Curated
40	CTSH	gene_body	introns_6		-42,20551378	-0,322657631	Curated
41	CTSH	gene_body	exons_7		-34,75902763	-0,322657631	Curated
42	CTSH	gene_body	introns_7		-42,20551378	-0,322657631	Curated
43	CTSH	gene_body	exons_7		-42,20551378	-0,322657631	Curated
44	CTSH	gene_body	introns_7		-34,75902763	-0,322657631	Curated
45	CTSH	gene_body	exons_7		-28,27661725	-0,322657631	Curated
46	CTSH	gene_body	introns_6		-34,75902763	-0,322657631	Curated
47	DDX31	gene_body	exons_20		23,68024133	0,00334613	Curated
48	DDX31	gene_body	exons_20		23,68024133	0,00334613	Curated
49	DYRK1B	gene_body	introns_5	shores	20,84026119	-0,170580757	Curated
50	DYRK1B	gene_body	introns_6	shores	20,84026119	-0,170580757	Curated
51	DYRK1B	gene_body	exons_6	shores	20,84026119	-0,170580757	Curated
52	EHD1	gene_body	introns_2		23,05791708	-0,033274592	Curated
53	EHD1	gene_body	introns_2		26,19159981	-0,033274592	Curated
54	EHMT1	gene_body	introns_1	shores	-23,02736207	-0,134667439	Curated
55	F2	promoter	promoters_0		21,88916611	-0,169858919	Predicted
56	F2	gene_body	TSSes_0		21,88916611	-0,169858919	Curated
57	F2	gene_body	introns_1		21,88916611	-0,169858919	Curated
58	F2	gene_body	exons_2		21,88916611	-0,169858919	Curated
59	F2	gene_body	exons_1		21,88916611	-0,169858919	Curated
60	FGR	gene_body	introns_2		-21,0420142	-0,02777877	Curated
61	FSCN1	gene_body	introns_1	shores	24,16978777	0,152496587	Curated
62	GMDS	gene_body	introns_7	shores	-50,39649663	0,398311096	Curated
63	GUCD1	gene_body	introns_1		22,44168194	0,080508869	Curated
64	HEYL	gene_body	introns_4		22,92088507	0,444227182	Curated
65	HEYL	gene_body	exons_5		22,92088507	0,444227182	Curated
66	ITGB5	gene_body	introns_10		-24,17856759	0,018709142	Curated
67	ITGB5	gene_body	introns_10		-22,84734134	0,018709142	Curated
68	ITGB5	gene_body	introns_10		-21,57594381	0,018709142	Curated
69	ITGB5	gene_body	introns_10		-24,17856759	0,018709142	Curated
70	ITGB5	gene_body	exons_11		-24,17856759	0,018709142	Curated
71	ITGB5	gene_body	exons_11		-22,84734134	0,018709142	Curated
72	ITGB5	gene_body	introns_10		-24,17856759	0,018709142	Curated
73	ITGB5	gene_body	exons_11		-24,17856759	0,018709142	Curated
74	MACROD1	gene_body	introns_3		-31,70619388	0,131849064	Curated
75	MAP2K1	promoter	promoters_0	shores	23,12618596	0,116555416	Predicted
76	MAP2K1	promoter	promoters_0	shores	23,12618596	0,116555416	Predicted
77	MAP2K1	promoter	promoters_0	shores	23,12618596	0,116555416	Predicted
78	MAP2K6	gene_body	introns_9		27,79365728	-0,757273805	Curated
79	MAP2K6	gene_body	exons_10		27,79365728	-0,757273805	Curated
80	MAP2K6	gene_body	introns_10		27,79365728	-0,757273805	Curated
81	MAP2K6	gene_body	introns_9		27,79365728	-0,757273805	Curated
82	MAP2K6	gene_body	introns_9		27,79365728	-0,757273805	Curated
83	MAP2K6	gene_body	exons_10		27,79365728	-0,757273805	Curated
84	MAP2K6	gene_body	introns_10		27,79365728	-0,757273805	Curated
85	MAP2K6	gene_body	exons_10		27,79365728	-0,757273805	Curated
86	MRPL28	promoter	promoters_0	shores	-20,78544061	-0,002875199	Predicted
87	MRPL28	gene_body	introns_2	shores	-20,78544061	-0,002875199	Curated
88	MRPL28	gene_body	introns_3	shores	-20,78544061	-0,002875199	Curated
89	MRPL28	gene_body	exons_3	shores	-20,78544061	-0,002875199	Curated
90	MSI2	gene_body	introns_5		-27,71366751	-0,028809317	Curated
91	MSI2	gene_body	introns_5		-30,504216	-0,028809317	Curated
92	NFIC	gene_body	introns_2		-20,75518405	0,027098805	Curated
93	NFIC	gene_body	introns_2		-21,00064907	0,027098805	Curated
94	NFIC	gene_body	introns_2		-22,16611056	0,027098805	Curated
95	NFIC	gene_body	introns_2		-21,00064907	0,027098805	Curated
96	NFIC	gene_body	introns_2		-21,14969769	0,027098805	Curated
97	NUDT16L1	gene_body	introns_4	shores	24,41375423	0,697576513	Curated
98	NUDT16L1	gene_body	introns_4	shores	25,47619048	0,697576513	Curated
99	NUDT16L1	gene_body	introns_4	shores	22,49655036	0,697576513	Curated
100	PDE4A	gene_body	exons_10		23,0877193	-0,185478318	Curated
101	PGF	gene_body	introns_2		23,33718913	0,463991978	Curated
102	PPARD	gene_body	introns_3		20,66230366	-0,073278482	Curated
103	PPARD	gene_body	introns_3		20,66230366	-0,073278482	Curated
104	PPARD	gene_body	introns_3		20,66230366	-0,073278482	Curated
105	RBFOX1	gene_body	introns_2	shores	20,44512115	0,298715085	Curated
106	RBFOX1	gene_body	introns_2	shores	20,44512115	0,298715085	Curated
107	RBFOX1	gene_body	introns_2	shores	20,44512115	0,298715085	Curated
108	RECQL5	gene_body	introns_7		20,02487562	-0,022380161	Curated
109	RUVBL1	promoter	promoters_0	shores	-22,03389831	-0,032355879	Predicted
110	SORCS3	gene_body	introns_2	shores	-21,44599303	-0,130272444	Curated
111	SSPO	gene_body	introns_20		-21,94733195	0,241043849	Curated
112	SSPO	gene_body	introns_20		-22,17500465	0,241043849	Curated
113	SSPO	gene_body	introns_62	shores	-22,12338749	0,241043849	Curated
114	SSPO	gene_body	introns_63	shores	-22,12338749	0,241043849	Curated
115	SSPO	gene_body	exons_20		-21,94733195	0,241043849	Curated
116	SSPO	gene_body	exons_63	shores	-22,12338749	0,241043849	Curated
117	SSPO	gene_body	introns_20		-25,45419131	0,241043849	Curated
118	SSPO	gene_body	introns_61		-27,23875253	0,241043849	Curated
119	SSPO	gene_body	exons_62		-27,23875253	0,241043849	Curated
120	SSPO	gene_body	exons_20		-25,45419131	0,241043849	Curated
121	SSPO	gene_body	introns_62	shores	-22,12338749	0,241043849	Curated
122	SSPO	gene_body	introns_62		-27,23875253	0,241043849	Curated
123	SSPO	gene_body	introns_63	shores	-22,12338749	0,241043849	Curated
124	SSPO	gene_body	exons_20		-22,17500465	0,241043849	Curated
125	SSPO	gene_body	exons_63		-27,23875253	0,241043849	Curated
126	SSPO	gene_body	exons_62	shores	-22,12338749	0,241043849	Curated
127	SSPO	gene_body	introns_19		-25,45419131	0,241043849	Curated
128	SSPO	gene_body	exons_63	shores	-22,12338749	0,241043849	Curated
129	SSPO	gene_body	introns_19		-22,17500465	0,241043849	Curated
130	SSPO	gene_body	exons_63	shores	-22,12338749	0,241043849	Curated
131	SSPO	gene_body	introns_62	shores	-22,12338749	0,241043849	Curated
132	SSPO	gene_body	exons_62	shores	-22,12338749	0,241043849	Curated
133	SSPO	gene_body	introns_63	shores	-22,12338749	0,241043849	Curated
134	STUB1	gene_body	exons_2	shores	-25	0,161702248	Curated
135	STUB1	gene_body	introns_1	shores	-25	0,161702248	Curated
136	STUB1	gene_body	introns_1	shores	-25	0,161702248	Curated
137	STUB1	gene_body	introns_1	shores	-25	0,161702248	Curated
138	STUB1	gene_body	introns_2	shores	-25	0,161702248	Curated
139	STUB1	promoter	promoters_0	shores	-25	0,161702248	Predicted
140	STUB1	promoter	promoters_0	shores	-25	0,161702248	Predicted
141	STUB1	promoter	promoters_0	shores	-22,43947858	0,161702248	Predicted
142	STUB1	gene_body	introns_1	shores	-22,43947858	0,161702248	Curated
143	STUB1	gene_body	exons_2	shores	-22,43947858	0,161702248	Curated
144	STUB1	gene_body	exons_3	shores	-25	0,161702248	Curated
145	STUB1	gene_body	exons_3	shores	-25	0,161702248	Curated
146	STUB1	promoter	promoters_0	shores	-25	0,161702248	Predicted
147	STUB1	gene_body	exons_2	shores	-25	0,161702248	Curated
148	STUB1	gene_body	introns_2	shores	-25	0,161702248	Curated
149	STUB1	gene_body	exons_2	shores	-25	0,161702248	Curated
150	STUB1	gene_body	introns_2	shores	-25	0,161702248	Curated
151	SULF2	gene_body	introns_1		-20,83477559	0,162151103	Curated
152	SULF2	gene_body	introns_1		-20,83477559	0,162151103	Curated
153	SULF2	gene_body	introns_1		-20,83477559	0,162151103	Curated
154	SULF2	gene_body	introns_1	shores	-20,38003479	0,162151103	Curated
155	SULF2	gene_body	introns_1		-20,83477559	0,162151103	Curated
156	SVIL	gene_body	exons_11		21,4344942	0,234025938	Curated
157	SVIL	gene_body	introns_10		21,4344942	0,234025938	Curated
158	TECR	gene_body	introns_1	shores	-21,06666667	0,42083495	Curated
159	TFEB	gene_body	introns_1		22,81788164	0,297880335	Curated
160	TFEB	gene_body	introns_1		20,72351421	0,297880335	Curated
161	TJAP1	gene_body	exons_11		22,34590919	-0,214941414	Curated
162	TNS1	gene_body	introns_4		25,1396648	-0,031111935	Curated
163	TNXB	gene_body	introns_6	shores	24,4471889	0,115243527	Curated
164	TSPAN32	gene_body	introns_3	shores	21,71261425	-0,162279565	Curated
165	TTYH1	gene_body	introns_7	shores	30,05772006	0,148548205	Curated
166	TTYH1	gene_body	exons_7	shores	30,05772006	0,148548205	Curated
167	TTYH1	gene_body	introns_6	shores	30,05772006	0,148548205	Curated
168	WDR1	gene_body	introns_2		21,84662932	-0,285229147	Curated
169	WSCD1	gene_body	introns_1	shores	-20,5572545	-0,076332342	Curated
170	XPC	gene_body	exons_13	CpGi	20,52437052	0,276632743	Curated
171	XPC	gene_body	introns_13	CpGi	20,52437052	0,276632743	Curated
172	ZNF557	promoter	promoters_0	shores	-21,72535211	0,264639538	Predicted
