# Supplementary material for: DNA Imprinting and Differentially Expressed Genes in Longissimus thoracis Muscle of Bos indicus Submitted to Early Weaning Management
Source: Epigenomes. 2024 Dec 4;8(4):45. doi: 10.3390/epigenomes8040045 (PMC11675247; doi:10.3390/epigenomes8040045)
Supplement: Supplementary file 1 [file epigenomes-08-00045-s001.zip › Supplementary Table S4 - Relative expression results from edgeR.csv]

	ENSEMBL	SYMBOL	ENTREZID	GENETYPE	logFC	logCPM	LR	PValue	FDR
509771	ENSBTAG00000025848	RBM3	509771	protein-coding	1,38048335307718	5,17548733797992	87,7696905869788	7,35372046100515e-21	9,35908003072125e-17
521764	ENSBTAG00000003512	MYH7B	521764	protein-coding	1,36728919132273	7,78482172040576	63,1141292622379	1,95069785531003e-15	1,24132658022654e-11
540329	ENSBTAG00000005754	PPM1K	540329	protein-coding	2,05981605095167	5,37398957641685	55,6459965914019	8,67694543191663e-14	3,68104948373343e-10
338062	ENSBTAG00000013926	FCGRT	338062	protein-coding	-1,09686431764262	7,11878426032051	53,1222816629986	3,13417009807669e-13	9,97214570955552e-10
533768	ENSBTAG00000010786	TACC2	533768	protein-coding	-0,988761892288918	8,42458430772651	52,3461239137309	4,65316094518989e-13	1,18441558698864e-09
614788	ENSBTAG00000003514	HSF4	614788	protein-coding	1,04028494761915	4,76632621023097	49,6632283421938	1,82535189869404e-12	3,8718756024465e-09
511381	ENSBTAG00000022058	UNG	511381	protein-coding	-1,36747702916042	8,04006224407851	47,4802879703513	5,55598337710404e-12	1,01015714914862e-08
539466	ENSBTAG00000014831	PPP1R3C	539466	protein-coding	1,48998926057338	7,19202463784976	45,1754921889292	1,80145420128332e-11	2,83661931896837e-08
508312	ENSBTAG00000018258	SRSF2	508312	protein-coding	0,596063910608683	7,30411662401676	44,9649411953168	2,00593807422922e-11	2,83661931896837e-08
613328	ENSBTAG00000003120	ZNF385B	613328	protein-coding	1,91631020134264	1,92878283266931	44,2566436737872	2,88025220191238e-11	3,66569697737389e-08
515595	ENSBTAG00000002185	RNF7	515595	protein-coding	0,762550065299886	5,15593630343931	42,4597214737933	7,21528929045377e-11	8,34808970905502e-08
514803	ENSBTAG00000017697	CTF1	514803	protein-coding	1,1709087916485	3,25236499272869	41,9669091385757	9,28311506539199e-11	9,39895029496289e-08
507120	ENSBTAG00000007480	CIRBP	507120	protein-coding	1,08464105306732	6,38686100808089	41,9011609154445	9,60056209904279e-11	9,39895029496289e-08
512237	ENSBTAG00000001879	PER2	512237	protein-coding	1,50842919918918	4,22526484485737	41,1125454029247	1,4371093947449e-10	1,30643509049416e-07
533107	ENSBTAG00000022294	FADS1	533107	protein-coding	1,40299524934099	3,31329434970654	38,4614981535833	5,58445934464143e-10	4,3333490554743e-07
614110	ENSBTAG00000013306	ZBTB7C	614110	protein-coding	1,20188979641088	1,87460577215927	38,4412646455948	5,6426583882703e-10	4,3333490554743e-07
614972	ENSBTAG00000013152	NIPSNAP1	614972	protein-coding	1,43618493378769	3,36712013054986	38,3915526710831	5,78824027210364e-10	4,3333490554743e-07
527476	ENSBTAG00000014197	SLC38A4	527476	protein-coding	-2,29622935239952	1,33260940812193	36,825689965354	1,29176808442278e-09	9,13351800580483e-07
281810	ENSBTAG00000015038	HADHA	281810	protein-coding	-0,740857779047735	7,39169350057014	36,3167448654712	1,67716670071816e-09	1,12343687368632e-06
526694	ENSBTAG00000017528	SNAI3	526694	protein-coding	2,67263304855597	3,03120170051276	35,8209899432584	2,16304918663718e-09	1,37645634991657e-06
509978	ENSBTAG00000021508	LMOD3	509978	protein-coding	1,23425631399769	8,21050781191469	34,8766413827253	3,51269934147905e-09	2,12886307233352e-06
507165	ENSBTAG00000005012	HSPH1	507165	protein-coding	-1,49002133432786	5,51314517145174	32,9239359768427	9,58360124822612e-09	5,54411332209881e-06
512341	ENSBTAG00000004248	MLYCD	512341	protein-coding	-1,17610936685252	5,27514941921107	32,354878772834	1,28434342025879e-08	7,10688639549288e-06
532244	ENSBTAG00000048271	MICAL3	532244	protein-coding	-0,863814824844756	6,45963750825707	32,0833360850304	1,47698779256992e-08	7,83234318168222e-06
114482212	ENSBTAG00000052420	MIR12060	114482212	ncRNA	1,44161856260683	0,633309923140613	31,7940336420516	1,71418508968113e-08	8,72657345454871e-06
507686	ENSBTAG00000013666	SLC25A29	507686	protein-coding	1,0111466618718	3,1105249275682	31,0263403944857	2,54550360812654e-08	1,24602401617794e-05
785016	ENSBTAG00000021912	DUSP7	785016	protein-coding	-0,607183445308674	5,23135616344938	30,2759352638948	3,74746631026851e-08	1,76644458262175e-05
506539	ENSBTAG00000015119	SIK3	506539	protein-coding	-0,737166207788462	5,53571476475691	30,0377851149407	4,23709096649164e-08	1,92590916894783e-05
404125	ENSBTAG00000017360	HDAC3	404125	protein-coding	0,595794696233363	4,61545863851395	29,7383690971303	4,94464011155206e-08	2,17001498964562e-05
540348	ENSBTAG00000016899	ELOVL1	540348	protein-coding	0,497276491273446	4,45030546430054	29,0320962466472	7,1188987847962e-08	3,02007416113671e-05
616212	ENSBTAG00000003952	FBXL2	616212	protein-coding	1,17694981783716	1,23981922127787	28,479933926401	9,46746249734062e-08	3,88685145818239e-05
509459	ENSBTAG00000016048	CPT1B	509459	protein-coding	-0,77710389106061	6,18130277606337	28,3180974890897	1,02929187998709e-07	4,09368679893616e-05
507276	ENSBTAG00000016109	DHRS12	507276	protein-coding	0,849214005621056	3,60372110809596	27,5341033836433	1,54348759376961e-07	5,90914996286603e-05
505131	ENSBTAG00000046990	GON7	505131	protein-coding	0,688901459084332	3,24511118840501	27,4905729064861	1,57862103195918e-07	5,90914996286603e-05
508916	ENSBTAG00000001851	LOC508916	508916	protein-coding	2,49194069925008	2,46583529797891	27,3992952445869	1,65491537745417e-07	6,01774514538835e-05
525419	ENSBTAG00000023891	RBM20	525419	protein-coding	0,861706827262125	5,03038465182164	27,212642054958	1,82262991511397e-07	6,44350303601543e-05
540462	ENSBTAG00000016250	AKTIP	540462	protein-coding	0,548293052839519	5,6007132009178	26,5063562224057	2,62672410268423e-07	9,03522098780058e-05
613800	ENSBTAG00000001305	ATP2B2	613800	protein-coding	1,30906464365446	4,31819780087151	26,2184643409768	3,04893283150398e-07	0,000101238361753535
513538	ENSBTAG00000008940	NPTX1	513538	protein-coding	-2,41599381788438	2,20384938900829	26,1849565716182	3,10229913442906e-07	0,000101238361753535
616488	ENSBTAG00000015786	LRRC39	616488	protein-coding	0,538575368818437	7,72449447418383	25,8862119791121	3,62146679186417e-07	0,000115226019650138
503577	ENSBTAG00000006754	DBP	503577	protein-coding	1,38084806589822	2,55889940176672	25,8156712886406	3,75626225960726e-07	0,00011659987750737
520247	ENSBTAG00000008192	PLPPR2	520247	protein-coding	1,18607417402131	4,69355997625687	25,6968467333747	3,99479248070754e-07	0,000121051723576107
785202	ENSBTAG00000032292	CCDC159	785202	protein-coding	1,24227958503772	3,35176555818772	25,477160424651	4,47651004877092e-07	0,000132494286955134
517356	ENSBTAG00000052909	C8G	517356	protein-coding	0,82672670368631	3,47797950760967	25,3496756667142	4,78232789572336e-07	0,000137322529964071
515940	ENSBTAG00000011666	THRSP	515940	protein-coding	5,69541390284116	2,14480966512715	25,3204106410871	4,85543635450868e-07	0,000137322529964071
615368	ENSBTAG00000013855	ORMDL3	615368	protein-coding	0,614529776025593	5,01472465583848	25,0571278939805	5,56566332353395e-07	0,000153987385040471
538948	ENSBTAG00000016772	USP11	538948	protein-coding	0,571101324133044	5,10153495442092	24,8871742690943	6,07854899591184e-07	0,000164599346959511
768074	ENSBTAG00000016679	ETFDH	768074	protein-coding	-0,531175418776057	6,43403160134438	24,76581815687	6,47353450591258e-07	0,000169699082453501
281759	ENSBTAG00000037526	FABP4	281759	protein-coding	6,17144565258129	3,94384930179767	24,7480299684106	6,53355467920293e-07	0,000169699082453501
513376	ENSBTAG00000010389	STBD1	513376	protein-coding	1,45394878858621	6,80636706671467	24,696487109102	6,71063786190151e-07	0,000170812576136841
531659	ENSBTAG00000017071	C1QTNF3	531659	protein-coding	1,10357693424534	4,51962608755697	24,4211366037912	7,74146679669288e-07	0,000192899740920598
615905	ENSBTAG00000012353	ZNF34	615905	protein-coding	0,547473102256431	4,2959000826967	24,386599915517	7,88150116120931e-07	0,000192899740920598
539361	ENSBTAG00000007884	SREBF1	539361	protein-coding	1,04117329175222	6,54060156562639	24,2702334841118	8,37229477062209e-07	0,000201045651973033
617154	ENSBTAG00000047265	PPP1R14B	617154	protein-coding	0,661292651899227	5,69225413056813	23,9638807110621	9,81600222220011e-07	0,000231348630151742
540925	ENSBTAG00000016768	SCN3B	540925	protein-coding	-1,92754691499702	4,18940143214081	23,8131603268653	1,06154185545598e-06	0,000245640785352514
785383	ENSBTAG00000009788	ACOT2	785383	protein-coding	-1,62440864158586	0,319291967936031	23,7736894148408	1,08353512828223e-06	0,000246252706743714
280924	ENSBTAG00000055207	SCD	280924	protein-coding	1,90723889899958	6,67487595754351	23,482767926095	1,26037609887473e-06	0,000281417659831204
282130	ENSBTAG00000003072	ACADVL	282130	protein-coding	-0,712798487154364	8,14483897194619	23,4486368542941	1,28293596041979e-06	0,000281515964970046
539035	ENSBTAG00000011147	RNF13	539035	protein-coding	0,533490671050446	4,28260756469458	23,2709112919017	1,40712150815607e-06	0,000303532803971225
786098	ENSBTAG00000012147	ARRDC1	786098	protein-coding	0,957675377149552	3,37366734097845	23,2002908754818	1,45975247470443e-06	0,000308252954660606
615507	ENSBTAG00000001842	GSTM3	615507	protein-coding	1,17918214471568	3,86838443982189	23,1771246325862	1,47744403506694e-06	0,000308252954660606
282865	ENSBTAG00000052213	ADIPOQ	282865	protein-coding	6,52150864106731	2,58944797131703	23,0847687030085	1,55013811358022e-06	0,000318203351153798
541097	ENSBTAG00000009042	ATXN7L2	541097	protein-coding	0,909452121157319	3,97498557080765	23,0127984936931	1,6092649521574e-06	0,000325051959070187
509500	ENSBTAG00000016801	RXRG	509500	protein-coding	0,96866072978589	3,8125405195272	22,9827896318953	1,6345820209391e-06	0,000325051959070187
505555	ENSBTAG00000005630	VWA7	505555	protein-coding	0,590482590708445	4,36859546512448	22,9180378217731	1,69057949393071e-06	0,000331015464911633
514142	ENSBTAG00000013226	HUS1	514142	protein-coding	0,762547977970328	3,20941276898699	22,7106251342109	1,88323665539905e-06	0,000362479243944216
282648	ENSBTAG00000014828	CACNA1A	282648	protein-coding	0,964339958295486	2,08674055144999	22,6852859162839	1,90823519637483e-06	0,000362479243944216
538816	ENSBTAG00000016818	ZCCHC17	538816	protein-coding	0,536307304183386	4,79353255604294	22,5818557486774	2,01377499256031e-06	0,000376901681328162
505290	ENSBTAG00000018248	MGLL	505290	protein-coding	-0,712571188339858	6,44494420653103	22,4698910534015	2,13463459758483e-06	0,000393731804687857
534150	ENSBTAG00000016401	OPTN	534150	protein-coding	0,639242478229515	8,47129342192473	22,4078253714046	2,20473881624966e-06	0,000400853013062993
282660	ENSBTAG00000012370	MGP	282660	protein-coding	-0,927128405588385	5,74688315724207	22,2383555822668	2,40814775254962e-06	0,000431668964038014
532835	ENSBTAG00000007943	AZIN1	532835	protein-coding	0,619996746284696	6,63360394970346	22,1790302921218	2,48371776485101e-06	0,00043571372157155
616076	ENSBTAG00000016580	TEF	616076	protein-coding	0,828187926888552	4,85623371513392	22,1671129555231	2,49918297122049e-06	0,00043571372157155
787359	ENSBTAG00000025458	DPF3	787359	protein-coding	-1,00085797579358	2,7462148837411	22,0615737309193	2,64042812407654e-06	0,000454117955880029
444879	ENSBTAG00000054680	ST3GAL2	444879	protein-coding	-0,801447531813584	5,85416264668174	22,0136276093699	2,70721461388166e-06	0,000457533892915491
511222	ENSBTAG00000007484	ACADS	511222	protein-coding	-0,549676490317089	5,95415382879314	21,9960023401706	2,73218950747052e-06	0,000457533892915491
100141009	ENSBTAG00000002024	ASB18	100141009	protein-coding	1,19081402314166	2,02151597758117	21,7700185910206	3,07365903840536e-06	0,000508031929633571
520173	ENSBTAG00000016139	TMEM120A	520173	protein-coding	-1,10238223779037	4,4811734502113	21,6739884368779	3,23143485800505e-06	0,000527262454331158
511956	ENSBTAG00000012575	MAEA	511956	protein-coding	0,430430759663056	4,79640492302424	21,635953469175	3,29614976186994e-06	0,000531013898978718
615296	ENSBTAG00000037729	CERS1	615296	protein-coding	0,590531884932538	3,02900590716627	21,5203050101427	3,50101972675739e-06	0,000556805655170694
781665	ENSBTAG00000046841	IRF2BP2	781665	protein-coding	-0,779133740580868	5,87500205746814	21,4970433604897	3,54374621425522e-06	0,000556805655170694
514066	ENSBTAG00000019554	FBP2	514066	protein-coding	-0,571689536327951	9,25496983269844	21,3775565704162	3,7716048065433e-06	0,000585380663083861
615906	ENSBTAG00000018936	LSS	615906	protein-coding	0,793627517975142	2,8739904132102	21,3098444349363	3,90719830409342e-06	0,000599119431520445
107131164	ENSBTAG00000046263	ADAMTSL5	107131164	protein-coding	0,761380166358406	6,65211449450497	21,1881988609795	4,16320078300635e-06	0,000630774480539545
511003	ENSBTAG00000021962	BCLAF3	511003	protein-coding	0,858307220282728	3,96064202075037	21,0462744594771	4,4832371104166e-06	0,000668812509373882
514525	ENSBTAG00000000160	CBS	514525	protein-coding	1,06790448631969	2,0215345442573	20,9952830621482	4,6041552424236e-06	0,000668812509373882
100125390	ENSBTAG00000011879	B4GALT2	100125390	protein-coding	0,556016168016693	4,68273507771655	20,9729549630343	4,65812809662101e-06	0,000668812509373882
784326	ENSBTAG00000047930	UBE2E2	784326	protein-coding	0,713339776226125	4,08746290373738	20,9528483065591	4,70727430176608e-06	0,000668812509373882
512205	ENSBTAG00000014151	RCSD1	512205	protein-coding	0,699308779692476	6,42659703394774	20,9426260350122	4,73245954279175e-06	0,000668812509373882
511077	ENSBTAG00000008409	MYC	511077	protein-coding	-1,23728937687583	3,3654735289203	20,9149065839141	4,80143631204802e-06	0,000668812509373882
534216	ENSBTAG00000006330	RBM5	534216	protein-coding	0,482524117794147	6,95208640891983	20,9138884844945	4,80398885971395e-06	0,000668812509373882
101903592	ENSBTAG00000018838	IQCA1L	101903592	protein-coding	1,89828799483947	3,94122338072934	20,9016963595588	4,83466259624398e-06	0,000668812509373882
516010	ENSBTAG00000039916	SMAD2	516010	protein-coding	0,489397200525376	4,50754865797726	20,7960490754657	5,10882481738613e-06	0,000699139929579283
506155	ENSBTAG00000001865	SGCG	506155	protein-coding	0,911087237422263	6,37221705585435	20,6541256683537	5,50185048572927e-06	0,000744915437573154
537960	ENSBTAG00000038523	ATP1A4	537960	protein-coding	1,3914880266519	3,27927026368181	20,6242513059705	5,58837198245892e-06	0,000748665370744786
614557	ENSBTAG00000021537	RWDD3	614557	protein-coding	0,996754429767378	1,63510247057643	20,576600378509	5,72921296060808e-06	0,000759538472392281
512871	ENSBTAG00000002012	CIAO2A	512871	protein-coding	0,57104865656124	3,86536458527842	20,4867080168617	6,00467972050828e-06	0,000787851121679473
507679	ENSBTAG00000031564	GNL3L	507679	protein-coding	0,579357817370918	6,10685670309572	20,3308243924598	6,51426444419006e-06	0,00084599024062456
514996	ENSBTAG00000000342	PLOD3	514996	protein-coding	-0,584156948783365	3,9854375051785	20,2666465100634	6,73647626780231e-06	0,000866011449094142
616923	ENSBTAG00000020591	VAMP4	616923	protein-coding	0,648329685660611	2,85129282942156	20,1936870895441	6,99835090786746e-06	0,000890680120044292
527604	ENSBTAG00000019379	TRARG1	527604	protein-coding	6,82391127638283	1,9585371490187	20,049308408527	7,54708208020197e-06	0,000951007065690401
506889	ENSBTAG00000018622	PCBP4	506889	protein-coding	0,439854277498777	5,93892194403563	20,0259476345533	7,63984218524801e-06	0,000952942574863257
444860	ENSBTAG00000004471	ST3GAL6	444860	protein-coding	0,786444665633894	5,05273634637389	19,9984511102267	7,750491916833e-06	0,000952942574863257
534607	ENSBTAG00000007969	CIDEC	534607	protein-coding	5,53597445328129	2,2067049314913	19,9894482711477	7,78706904893366e-06	0,000952942574863257
768225	ENSBTAG00000012178	NR1D1	768225	protein-coding	0,946128746588743	4,73031788821508	19,8538862961892	8,35926151193987e-06	0,00101322210726151
510679	ENSBTAG00000000251	ALAD	510679	protein-coding	-0,758118752076026	5,57308946220861	19,7917893275499	8,63528265535393e-06	0,00103393153297828
512686	ENSBTAG00000039190	SLC9A5	512686	protein-coding	1,15603110179856	5,30876576140875	19,7791454431509	8,6925963721754e-06	0,00103393153297828
511033	ENSBTAG00000046814	ACOT2	511033	protein-coding	-1,29922079450394	2,2556046006382	19,5589004825628	9,7545217933645e-06	0,00114197551299018
286883	ENSBTAG00000001609	MAP2K6	286883	protein-coding	-0,757273805121629	6,15966838452576	19,5538362113302	9,78041415226916e-06	0,00114197551299018
509365	ENSBTAG00000033446	TATDN1	509365	protein-coding	0,486266727387119	3,60868658904444	19,5324693080363	9,89041978631875e-06	0,00114432156927708
615215	ENSBTAG00000016532	MAPKAPK3	615215	protein-coding	-0,559190490022729	5,67157546601841	19,5142660221884	9,98511733346371e-06	0,00114487016489183
528862	ENSBTAG00000016265	DNAJA1	528862	protein-coding	-0,749610287653169	4,7337782206516	19,4797590384603	1,01671362536194e-05	0,00115533163481977
535643	ENSBTAG00000020444	MAST2	535643	protein-coding	0,509694139141554	6,47789185435997	19,4594934325411	1,02755831920559e-05	0,00115732165739199
281811	ENSBTAG00000010083	HADHB	281811	protein-coding	-0,438150581651337	7,1330817655006	19,4326120759705	1,04212271410306e-05	0,00116342945459558
282576	ENSBTAG00000001417	ACSM1	282576	protein-coding	5,98172921138759	0,640292657299825	19,3924351134129	1,06427805017578e-05	0,00117082364930349
539106	ENSBTAG00000047756	CNTROB	539106	protein-coding	0,595951865211575	3,79437555648812	19,3872976079647	1,06714499347218e-05	0,00117082364930349
506459	ENSBTAG00000013303	ACSS2	506459	protein-coding	0,9003779821775	4,7967809006994	19,3298364366692	1,09974405660263e-05	0,00119627714601553
614733	ENSBTAG00000009123	ING5	614733	protein-coding	0,501641365693338	3,94259252256167	19,2594862239938	1,14102021951895e-05	0,00123065799439133
541260	ENSBTAG00000046282	VGLL2	541260	protein-coding	0,91825236109719	6,62948965905141	19,1841751240417	1,18693290778688e-05	0,00126941975776501
540539	ENSBTAG00000035844	PLAAT1	540539	protein-coding	0,529069512879603	6,03895837414036	19,124550409207	1,22459490902273e-05	0,00129474721028484
613336	ENSBTAG00000004531	CCT4	613336	protein-coding	-0,432223387831927	6,32094822838403	19,1146540878964	1,23096104694324e-05	0,00129474721028484
507008	ENSBTAG00000012844	LRSAM1	507008	protein-coding	0,706924571892114	2,72621899185077	19,0444108641997	1,27711274081384e-05	0,00133227982396211
616003	ENSBTAG00000012926	TM6SF1	616003	protein-coding	0,481771565861361	6,35222727314187	19,0152229353797	1,29679740883695e-05	0,00134181631075348
781150	ENSBTAG00000015578	SAP30	781150	protein-coding	-0,791792845571526	1,59958612673054	18,8321459735193	1,42740967269416e-05	0,00146505184712731
617594	ENSBTAG00000002764	IGFLR1	617594	protein-coding	0,698000526604057	3,28646966981402	18,6057252891757	1,60737093158043e-05	0,00163425485882407
541161	ENSBTAG00000012969	DKK2	541161	protein-coding	1,2154176727022	1,74942617658477	18,5932230607221	1,61794698052827e-05	0,00163425485882407
528013	ENSBTAG00000003100	SMTN	528013	protein-coding	0,553424582169035	5,99275251413752	18,5369717666327	1,66640328253834e-05	0,00166994602967445
510660	ENSBTAG00000013436	HAUS5	510660	protein-coding	0,471259690487426	4,77473596667515	18,5214865508226	1,67999670688402e-05	0,00167041547566507
531199	ENSBTAG00000038464	PLIN5	531199	protein-coding	-1,08122467175441	4,85063673105982	18,420982130093	1,77097143002865e-05	0,00174722119302129
515176	ENSBTAG00000007455	DNASE1L1	515176	protein-coding	0,380855239376353	6,67832626140104	18,3596827598006	1,82887166640555e-05	0,00179046536141103
520598	ENSBTAG00000015350	PLIN1	520598	protein-coding	3,23749168282993	3,17836511030642	18,3148190495318	1,87244942398671e-05	0,00181913464267777
507924	ENSBTAG00000002210	LAS1L	507924	protein-coding	0,413061631341554	5,83414643572061	18,2700168895462	1,91700843289382e-05	0,00184831563071513
529167	ENSBTAG00000019805	RHBDF1	529167	protein-coding	0,732756514045094	4,52928813569924	18,2110025078928	1,97733251357438e-05	0,00188662688668766
353114	ENSBTAG00000003212	NNAT	353114	protein-coding	1,43531366336556	3,07248867323723	18,2022970503684	1,98639115908028e-05	0,00188662688668766
512305	ENSBTAG00000003985	CCDC15	512305	protein-coding	0,837614085713446	3,8241065075987	18,0710358556579	2,12814272086842e-05	0,00200628684507351
539514	ENSBTAG00000019792	SLC16A9	539514	protein-coding	-1,56973344434159	0,34511616073742	17,9139148365201	2,31125085606035e-05	0,00216288894449118
534645	ENSBTAG00000016817	SNRNP40	534645	protein-coding	0,46574282259643	4,92362552511691	17,8479625758671	2,39275321004658e-05	0,00222281533607758
539034	ENSBTAG00000011150	PFN2	539034	protein-coding	0,644524586493749	5,94263020111796	17,7219952119664	2,55653396447304e-05	0,00234162534949447
515562	ENSBTAG00000004599	TAGLN3	515562	protein-coding	1,06382339844881	2,39616249190388	17,7213180296101	2,55744420193079e-05	0,00234162534949447
507426	ENSBTAG00000000671	PARP3	507426	protein-coding	1,69377230734033	2,18183349325916	17,7072195144702	2,57646892071685e-05	0,00234219428242595
513782	ENSBTAG00000016589	PRPF40B	513782	protein-coding	0,548359636036985	4,78239712880883	17,678675944693	2,61542252152824e-05	0,00236074343485744
791043	ENSBTAG00000052678	MIR29C	791043	ncRNA	1,22836983047696	1,6538117315889	17,5664720681971	2,77437009365974e-05	0,00248657804098645
539974	ENSBTAG00000040569	NLRX1	539974	protein-coding	0,700236203771331	2,43931839090086	17,5217626689174	2,84037810046636e-05	0,00252793650941506
613651	ENSBTAG00000053346	SPSB2	613651	protein-coding	0,690373209123965	3,57507247076722	17,3968191310383	3,03333180491562e-05	0,00268091763063619
281565	ENSBTAG00000000111	UGP2	281565	protein-coding	-0,63896619884825	8,05300085998533	17,3295276073291	3,14265535700011e-05	0,00275838446403727
614311	ENSBTAG00000015781	TRMT13	614311	protein-coding	0,536868309098809	5,17096266499513	17,3050807038833	3,18334576135118e-05	0,00277168893674354
404151	ENSBTAG00000024605	DYNLL1	404151	protein-coding	-0,648908153974152	3,23202721122122	17,294352298928	3,20136932270999e-05	0,00277168893674354
533333	ENSBTAG00000010564	ELOVL6	533333	protein-coding	2,41678039976323	2,04388471453425	17,2766392276847	3,23135175762501e-05	0,00277874417697929
528483	ENSBTAG00000002382	DDX10	528483	protein-coding	-0,671716103954954	1,97407602552618	17,2633947503359	3,25395458985275e-05	0,00277940134664805
534891	ENSBTAG00000032680	TMEM63B	534891	protein-coding	0,56523091080652	5,32521218812505	17,2311574193492	3,30963671020205e-05	0,00280811642738276
504211	ENSBTAG00000018737	GLMN	504211	protein-coding	0,604650103120257	2,60210356257068	17,208344343265	3,34961845479692e-05	0,00281515844195714
538786	ENSBTAG00000021970	EYA4	538786	protein-coding	-0,961080270857144	6,8277562993828	17,1994159983382	3,36539795032763e-05	0,00281515844195714
617943	ENSBTAG00000021725	PCID2	617943	protein-coding	0,371792447800439	4,60915275297817	17,1802411387421	3,39953960090864e-05	0,00281515844195714
515411	ENSBTAG00000010939	CXHXorf58	515411	protein-coding	1,21810417895344	0,782194774151166	17,1764033146824	3,40641470936905e-05	0,00281515844195714
505888	ENSBTAG00000013033	BTBD10	505888	protein-coding	0,475448752144542	4,56456376567695	16,9241481795613	3,89035145686841e-05	0,0031874047237952
614661	ENSBTAG00000001120	CORO6	614661	protein-coding	0,436003006805108	8,02040013047289	16,9160753601774	3,90693122426378e-05	0,0031874047237952
100298888	ENSBTAG00000037449	ACSM5	100298888	protein-coding	0,689576375603137	4,94553212067278	16,8238688631315	4,10141793650664e-05	0,0033247608966828
282856	ENSBTAG00000011934	PCK2	282856	protein-coding	1,98161828731256	1,110384474007	16,7988539645427	4,15583935030108e-05	0,00334755489944822
493719	ENSBTAG00000008541	MGST1	493719	protein-coding	1,27713266548308	2,33816208835723	16,7825783484418	4,19163716866365e-05	0,00335515510978505
100140430	ENSBTAG00000021058	DDX42	100140430	protein-coding	0,454741665595195	5,20993506487935	16,7622951355884	4,2366838159587e-05	0,00337001718285665
507897	ENSBTAG00000003784	DNAJC2	507897	protein-coding	0,361627907760793	5,47412256222564	16,7372433145443	4,29299335697056e-05	0,00339359791640772
513067	ENSBTAG00000010637	ARSG	513067	protein-coding	-1,59137298236667	3,10602165629405	16,7154459781131	4,34259953995218e-05	0,00341162125586243
506676	ENSBTAG00000010481	UBXN1	506676	protein-coding	0,410925873530762	6,70756844614533	16,6545347885495	4,48429747346713e-05	0,00348168194479956
505313	ENSBTAG00000019156	CCT2	505313	protein-coding	-0,451654194678044	6,13025224715039	16,6536067206315	4,48649201655636e-05	0,00348168194479956
614904	ENSBTAG00000014459	MAP6D1	614904	protein-coding	0,728712155322029	2,80573051598165	16,64054696807	4,51748833316151e-05	0,00348448933431191
504735	ENSBTAG00000006370	CCT3	504735	protein-coding	-0,534295651083734	6,52182240767768	16,6146548268171	4,5795793839361e-05	0,00351110282044306
404131	ENSBTAG00000031295	HSDL2	404131	protein-coding	-0,59057984653948	5,45048360755429	16,5797690265922	4,66459694406531e-05	0,00355486977886941
281365	ENSBTAG00000004256	ODC1	281365	protein-coding	-0,689225636360659	6,94361562219779	16,5004767514707	4,86378427965991e-05	0,00368460610281141
112444957	ENSBTAG00000043302	LOC112444957	112444957	snoRNA	0,906277942549515	0,929981601346062	16,3823906822478	5,1763910462905e-05	0,00389822064178339
516885	ENSBTAG00000049731	ZKSCAN5	516885	protein-coding	0,498576214175897	4,58426972173144	16,366776472574	5,21921142905606e-05	0,00390734728574097
516376	ENSBTAG00000007564	BBS12	516376	protein-coding	-0,658531145153803	2,52922053797362	16,3214480744866	5,34554867910875e-05	0,00397852620111211
281444	ENSBTAG00000000442	RBP4	281444	protein-coding	2,25804760299384	2,40474135964396	16,286450773832	5,44519169265788e-05	0,00402912527165447
497030	ENSBTAG00000000459	POMGNT2	497030	protein-coding	-0,77928068638657	2,77955595304123	16,1901600638317	5,72909370453901e-05	0,004214692229923
282459	ENSBTAG00000006035	PPP1R1B	282459	protein-coding	1,57008468793701	1,8777022334975	16,1739883947325	5,77821348179738e-05	0,00422639787257674
286819	ENSBTAG00000014724	EIF4A2	286819	protein-coding	-0,409255633418787	8,84012923137919	16,1070470239739	5,9860874305694e-05	0,00435342484164896
506952	ENSBTAG00000012896	TMT1B	506952	protein-coding	-1,29827676881185	1,31500968527029	15,9818568662862	6,39524434905735e-05	0,00462456106991209
508577	ENSBTAG00000020219	MSS51	508577	protein-coding	1,14027364151556	7,78974379767532	15,9574575706234	6,47820566200532e-05	0,00465808607120574
767985	ENSBTAG00000001938	CKS2	767985	protein-coding	-1,01307131090599	1,8262564472997	15,9137771292737	6,62943885223891e-05	0,00474004877935082
100300346	ENSBTAG00000006170	ZNF76	100300346	protein-coding	0,361910905121871	4,86837162593191	15,8610303837652	6,81680351986576e-05	0,00484678538532579
617615	ENSBTAG00000005565	CLN6	617615	protein-coding	0,649570877060722	3,04826586157336	15,8263327090147	6,94295049758071e-05	0,00489666031078709
100335368	ENSBTAG00000021823	HJV	100335368	protein-coding	0,582662401186011	8,18712757458716	15,8206319319911	6,96389971126317e-05	0,00489666031078709
504502	ENSBTAG00000014649	CPT2	504502	protein-coding	-0,619471866030966	4,13172405706835	15,7955158624924	7,05695603271914e-05	0,00493482854002288
538493	ENSBTAG00000007187	INF2	538493	protein-coding	0,58655144968515	4,50793464492223	15,7749890912702	7,1339369512961e-05	0,00496139975842325
539236	ENSBTAG00000039740	LY6G5B	539236	protein-coding	0,743356370705593	2,46763254897529	15,6909950641411	7,45783873974369e-05	0,00515847356743032
528265	ENSBTAG00000018801	SNX3	528265	protein-coding	-0,391980073309277	7,09328989783133	15,6521454096411	7,61261719726683e-05	0,0052370691388981
514951	ENSBTAG00000020125	RBFOX2	514951	protein-coding	0,753793855659636	6,11327331457262	15,607438246299	7,79473597285548e-05	0,00532782618200384
528877	ENSBTAG00000001864	NR4A3	528877	protein-coding	3,47470319621781	5,60975185894952	15,5993216841685	7,82826664598663e-05	0,00532782618200384
513125	ENSBTAG00000018828	ATN1	513125	protein-coding	0,401450809757464	5,87424249098161	15,5574277356965	8,00365803105229e-05	0,00541822105112779
100139697	ENSBTAG00000007245	IFT140	100139697	protein-coding	-0,942694111089878	0,922441334714597	15,5231642998685	8,15003912530273e-05	0,00547523825019236
787986	ENSBTAG00000020252	NLGN2	787986	protein-coding	0,831558474078545	1,23604077232121	15,5176324529316	8,17392368615187e-05	0,00547523825019236
338446	ENSBTAG00000017024	PPARGC1A	338446	protein-coding	2,40354561057518	6,67811448549838	15,504650097693	8,23025385021018e-05	0,00548410684563481
786612	ENSBTAG00000021026	PJA1	786612	protein-coding	0,608152866035143	2,56037389413777	15,4920855007792	8,28514327165362e-05	0,00549192804262165
615110	ENSBTAG00000017218	ACER3	615110	protein-coding	1,02039386960525	0,946786787131437	15,4719423847715	8,373909644914e-05	0,00549856996594439
518159	ENSBTAG00000020030	FITM2	518159	protein-coding	-0,809604430840275	5,00321687984243	15,4702138740322	8,38157125318781e-05	0,00549856996594439
520472	ENSBTAG00000015509	NAMPT	520472	protein-coding	-1,00706451541293	6,87846367981983	15,4182533997472	8,61520803599419e-05	0,00562285911149221
507890	ENSBTAG00000020570	PRDM8	507890	protein-coding	0,941904424554934	0,742088781964801	15,3837295099606	8,77405495858503e-05	0,00568412193346244
618267	ENSBTAG00000017201	AP4S1	618267	protein-coding	0,700426121713496	3,11252854165333	15,3733639315078	8,82232053818517e-05	0,00568412193346244
282360	ENSBTAG00000002348	SLC4A4	282360	protein-coding	-1,05200561223883	3,65066053955106	15,3689275864524	8,84305918775488e-05	0,00568412193346244
785057	ENSBTAG00000032617	FBXO44	785057	protein-coding	0,899309529293298	2,69333887202954	15,3364307089656	8,99647607063313e-05	0,00575367592718331
533896	ENSBTAG00000016413	DUSP26	533896	protein-coding	0,528608145017923	7,39071939798234	15,2697220895015	9,31984988372803e-05	0,00593068647351033
512397	ENSBTAG00000020454	LZTS3	512397	protein-coding	0,512805431222609	5,50826841366478	15,2521130302138	9,4071452839704e-05	0,005956454628313
505868	ENSBTAG00000004801	PDXDC1	505868	protein-coding	0,49972811924522	4,33673057371592	15,2420748039294	9,45727666334368e-05	0,00595726543362342
337916	ENSBTAG00000010002	IRF2	337916	protein-coding	-0,550098177174951	4,12894155339709	15,233156220617	9,50204198181468e-05	0,00595726543362342
530641	ENSBTAG00000003822	CROCC	530641	protein-coding	0,60981642355219	3,79246789430908	15,1782547040738	9,78234626775701e-05	0,00610293730145801
785423	ENSBTAG00000039794	CSNK1B	785423	protein-coding	0,556780079859928	2,5856953792653	15,1588210640338	9,88354805098299e-05	0,00613599590462734
616994	ENSBTAG00000005354	LRRFIP1	616994	protein-coding	0,352104839421435	7,71045052080499	15,138361127566	9,99123315526289e-05	0,00617273904694324
515086	ENSBTAG00000008590	SPAG7	515086	protein-coding	0,377800677263018	5,97984647830733	15,0338952658297	0,000105597469534222	0,00647431941374739
507417	ENSBTAG00000018238	ABTB1	507417	protein-coding	0,492635142492895	5,054778766739	15,030080159151	0,000105811144657771	0,00647431941374739
514958	ENSBTAG00000018783	NELFCD	514958	protein-coding	0,400036882284124	5,84340772098085	15,009625923441	0,000106964181018623	0,00650085810611598
525040	ENSBTAG00000011067	IL17RA	525040	protein-coding	-0,643712438707261	3,53764464108721	15,0043004166923	0,000107266457317856	0,00650085810611598
540310	ENSBTAG00000015543	ARHGAP35	540310	protein-coding	-0,551145521814895	6,86829338624188	14,9892773941172	0,000108123807181915	0,00652176158295847
100336905	ENSBTAG00000004432	CHRDL1	100336905	protein-coding	1,06128223680184	3,65699729789004	14,9669453642505	0,000109411038996072	0,00654842198925334
522105	ENSBTAG00000037456	AHDC1	522105	protein-coding	-0,625015478713218	5,32385960284794	14,9637777357102	0,000109594867895888	0,00654842198925334
526516	ENSBTAG00000008654	HOOK2	526516	protein-coding	0,611910427927825	3,85762428298389	14,9489986670648	0,000110456667853975	0,00656907482139037
497032	ENSBTAG00000020698	MTHFR	497032	protein-coding	0,611913993551195	5,3032763628113	14,9247379282607	0,000111886179269581	0,00662314141192539
515437	ENSBTAG00000019225	SLC39A14	515437	protein-coding	-0,695156047194675	3,92359478655452	14,8687784179996	0,000115254895355746	0,00678551961921648
509139	ENSBTAG00000018453	ANKRD37	509139	protein-coding	1,84113109696589	0,70157184785392	14,8615798871799	0,000115695588698827	0,00678551961921648
505968	ENSBTAG00000024240	ACADM	505968	protein-coding	-0,580183099182687	6,00830348446785	14,8450971886627	0,000116711056763566	0,00678750273972527
538821	ENSBTAG00000004367	COQ10A	538821	protein-coding	-0,487599153541879	7,51802704479668	14,8437244529343	0,000116796032057817	0,00678750273972527
537688	ENSBTAG00000047997	PRPS2	537688	protein-coding	0,988220062667138	1,06152511286065	14,8321827256004	0,00011751295731469	0,00679812458065483
513212	ENSBTAG00000015214	CA3	513212	protein-coding	0,714182013198143	10,9455674761985	14,7985969400877	0,000119624470851514	0,00688896217433129
508724	ENSBTAG00000012338	FAH	508724	protein-coding	1,02569191220438	2,25610889406026	14,7245158737621	0,00012441792416755	0,00713273387783969
530705	ENSBTAG00000013029	ARNTL	530705	protein-coding	-0,721386322458356	3,27283921573598	14,6138093932509	0,000131944128942337	0,00753028219304541
541171	ENSBTAG00000002028	DIPK1A	541171	protein-coding	0,662034465420626	3,77639585315546	14,5928036039639	0,000133423094475299	0,00758069519369253
280759	ENSBTAG00000006320	DBT	280759	protein-coding	0,729749949376756	4,2696989271025	14,5509426450358	0,000136420383551194	0,00771175495285842
617179	ENSBTAG00000017783	TSPYL2	617179	protein-coding	0,50048215600903	3,0489353055461	14,540528442135	0,000137176524018055	0,00771175495285842
533996	ENSBTAG00000016197	PHLDB1	533996	protein-coding	0,358341574408479	6,67742721269595	14,5354387195782	0,000137547605429313	0,00771175495285842
523154	ENSBTAG00000005002	GALE	523154	protein-coding	0,856681551907574	1,00099349778295	14,4806792687563	0,00014160451324896	0,00790438877245403
781036	ENSBTAG00000033315	DNAJC1	781036	protein-coding	-0,608666088999675	3,37021378393825	14,4500888029604	0,00014392307046918	0,00799872889895746
281688	ENSBTAG00000004908	CHRNE	281688	protein-coding	0,840758678879626	5,17524937552623	14,3955969989789	0,000148148304430051	0,00819775421948376
515178	ENSBTAG00000020551	ABCD1	515178	protein-coding	0,455812955620903	4,59839614186652	14,3690164150023	0,000150254437358343	0,00827830400112393
286806	ENSBTAG00000013210	ADAMTS4	286806	protein-coding	-1,62038659089686	1,83561684834289	14,3464310854294	0,000152067681427279	0,00834209216174561
617109	ENSBTAG00000015663	STIP1	617109	protein-coding	-0,455241439609005	6,30791986835389	14,2930283019438	0,000156443221320925	0,00854529132082149
536765	ENSBTAG00000019818	CASZ1	536765	protein-coding	-0,732256878632875	4,92522017094987	14,2727092959106	0,000158141157670616	0,00857620763943364
101902281	ENSBTAG00000050076	MRLN	101902281	protein-coding	-0,851540611914483	4,5921945987894	14,2682707896796	0,000158514519589042	0,00857620763943364
790124	ENSBTAG00000037649	VIPR2	790124	protein-coding	0,872040542048066	1,13872935047054	14,2548242758076	0,000159651051644853	0,00857620763943364
513315	ENSBTAG00000004179	PSMD9	513315	protein-coding	0,503763529530178	4,14907065773499	14,2541924062566	0,000159704660214172	0,00857620763943364
536818	ENSBTAG00000007415	SLC7A8	536818	protein-coding	-1,20460115698634	6,56249366596458	14,2078422591199	0,000163686908078879	0,00875312302151214
281831	ENSBTAG00000013162	HSPA8	281831	protein-coding	-0,590866299428663	10,0905913443298	14,1744782435163	0,000166615197208876	0,00887243353505172
525278	ENSBTAG00000001450	APBB3	525278	protein-coding	0,636185393294018	3,27304206311351	14,1280653036593	0,00017077672745009	0,00903938006941029
515944	ENSBTAG00000044058	MFSD8	515944	protein-coding	0,580526460829751	4,37393629282169	14,1180055556676	0,000171692432258965	0,00903938006941029
506702	ENSBTAG00000003719	TDRD7	506702	protein-coding	0,60981927579332	4,05648597080286	14,1159402780096	0,000171881038484897	0,00903938006941029
505644	ENSBTAG00000018070	SCNM1	505644	protein-coding	0,570735201027564	4,00660961448453	14,1072608448749	0,000172675949576766	0,00904381403400617
535415	ENSBTAG00000003808	HDAC9	535415	protein-coding	1,25014870646839	3,04961044857826	14,0758496982575	0,000175583834448987	0,00910187124705939
529109	ENSBTAG00000011790	MED14	529109	protein-coding	0,426907109273499	5,01845296589812	14,0689456592422	0,00017622955881273	0,00910187124705939
520388	ENSBTAG00000006646	PRMT1	520388	protein-coding	0,347673746948162	6,06997674188599	14,0674171426916	0,000176372841747193	0,00910187124705939
281590	ENSBTAG00000017567	ACACA	281590	protein-coding	0,819709895410099	4,00510530632762	14,0609813262861	0,000176977422565661	0,00910187124705939
281661	ENSBTAG00000010230	CAPN1	281661	protein-coding	0,396413367627425	5,73737394453965	14,0542333621929	0,000177613568438334	0,00910187124705939
785603	ENSBTAG00000011280	TBKBP1	785603	protein-coding	0,51384311167671	3,01785941234947	14,0493494146796	0,000178075425514087	0,00910187124705939
536558	ENSBTAG00000015683	HSPA4	536558	protein-coding	-0,424688176617091	6,93323723631229	14,0314551445995	0,00017977798125028	0,00915213746948925
505641	ENSBTAG00000013910	POLR3GL	505641	protein-coding	0,632661665153427	2,142289360375	14,014334580865	0,000181422269273189	0,00919080541014831
505992	ENSBTAG00000010380	INO80	505992	protein-coding	0,420034795753934	4,94291873691429	14,0085438056631	0,000181981846731938	0,00919080541014831
508379	ENSBTAG00000030599	SMOC1	508379	protein-coding	1,27061836726847	2,80618859298501	13,9922242868699	0,000183568215195028	0,00923427934698465
540913	ENSBTAG00000014215	CCDC86	540913	protein-coding	-0,648138932588324	3,47684453746135	13,9838524698322	0,00018438741117752	0,00923897079549722
614967	ENSBTAG00000049402	SUMO1	614967	protein-coding	0,417440491684849	4,31780603131901	13,9649738636088	0,000186248254501792	0,00927378280890677
515723	ENSBTAG00000015969	STK40	515723	protein-coding	0,485967312338637	6,15172794770701	13,9551247842819	0,000187226564606012	0,00927378280890677
493998	ENSBTAG00000005716	CRABP2	493998	protein-coding	1,89267610434085	0,325261919800886	13,9547069306786	0,000187268184323803	0,00927378280890677
533803	ENSBTAG00000038865	TCEA3	533803	protein-coding	0,398445091601958	7,8789230212719	13,9043881912295	0,000192348863465813	0,00948846505941628
521089	ENSBTAG00000014158	CCNT2	521089	protein-coding	0,611636350103043	5,60538579882712	13,8967854193508	0,000193128499115014	0,0094901405723428
531339	ENSBTAG00000014538	HPCAL4	531339	protein-coding	-1,02979771598831	3,08084919347211	13,8720142639728	0,000195690839811713	0,00957906660878334
281152	ENSBTAG00000015980	FASN	281152	protein-coding	1,39585305746418	5,59142283350235	13,8280284345189	0,000200325456922369	0,00976836049904592
508932	ENSBTAG00000014907	IL11RA	508932	protein-coding	0,439077202760063	4,27741137076579	13,8192180461345	0,000201266984263348	0,00977681262870089
767874	ENSBTAG00000000778	HSP90AB1	767874	protein-coding	-0,470663696846866	8,61442865332014	13,8091284142797	0,000202350696229101	0,00979208103006756
100138565	ENSBTAG00000006601	KSR1	100138565	protein-coding	0,528319207140238	4,82795444479007	13,7961767599675	0,000203750434978025	0,00979447861882116
510763	ENSBTAG00000011392	MYBPC1	510763	protein-coding	0,371145901453875	12,7318963564079	13,7944350897952	0,000203939407086321	0,00979447861882116
539619	ENSBTAG00000001176	LRRN1	539619	protein-coding	1,0050136849203	3,5949578975306	13,7704719620159	0,000206557418647566	0,00988291829747208
507477	ENSBTAG00000009646	ALDH7A1	507477	protein-coding	0,381024693152691	5,67246855645821	13,7345766092117	0,000210542536286556	0,0100358608963258
100125281	ENSBTAG00000014484	TMEM26	100125281	protein-coding	-1,12253587609955	1,77448767284545	13,7195420991048	0,0002122346078003	0,0100426953080701
535258	ENSBTAG00000007913	CWC15	535258	protein-coding	0,37124342140381	6,90515384666242	13,719281238322	0,000212264087206008	0,0100426953080701
540068	ENSBTAG00000016444	RETREG1	540068	protein-coding	1,30011326117432	5,72235301166862	13,7091079550943	0,000213416975084487	0,0100598438588899
519602	ENSBTAG00000020584	IFT81	519602	protein-coding	0,783323823925214	2,35071185672462	13,6834150987494	0,000216356786707578	0,0101592252130281
521822	ENSBTAG00000015505	FADS2	521822	protein-coding	0,771337545862752	4,25408873420077	13,6767867647258	0,00021712180859147	0,0101592252130281
100298918	ENSBTAG00000046162	ZNF385C	100298918	protein-coding	-1,73277082508732	0,606146921027486	13,655300255207	0,000219620504014218	0,0102384987347581
515654	ENSBTAG00000003457	ATF5	515654	protein-coding	1,24007861123332	2,67063743054597	13,5990434332887	0,000226300808772544	0,0105072048967405
508569	ENSBTAG00000039593	FAM98C	508569	protein-coding	0,91160977237426	1,96280479017541	13,5929584516584	0,000227035542280478	0,0105072048967405
540386	ENSBTAG00000013530	DDAH2	540386	protein-coding	0,713198535969943	3,5242268496512	13,5789502122572	0,000228736122330019	0,0105475530032397
617610	ENSBTAG00000002853	HRC	617610	protein-coding	0,361659845942369	8,21176464659048	13,55574997239	0,000231580879620594	0,0106401799817014
509652	ENSBTAG00000010571	PPAT	509652	protein-coding	0,572328489276149	4,53305439401533	13,4922379858729	0,000239552315281276	0,010966842865413
404134	ENSBTAG00000003935	TMBIM1	404134	protein-coding	0,596719939800202	6,01897198045035	13,4262530347137	0,000248127224481482	0,0113186924228524
507541	ENSBTAG00000003798	AMFR	507541	protein-coding	0,356883963254839	7,03952416889188	13,3948120592853	0,000252321221680067	0,0114489598674366
541138	ENSBTAG00000050696	KLHDC3	541138	protein-coding	0,374359676459848	8,01495068220564	13,3896773839882	0,000253012905330568	0,0114489598674366
282296	ENSBTAG00000046358	PABPC1	282296	protein-coding	-0,433603022599848	7,07069093400433	13,3791415143922	0,000254438164512392	0,0114489598674366
504219	ENSBTAG00000002917	PRKAG2	504219	protein-coding	1,15869822240624	4,89221054373606	13,3780870356129	0,000254581255793553	0,0114489598674366
518635	ENSBTAG00000018260	MFSD11	518635	protein-coding	0,566156009959196	4,68041821734897	13,3426456384	0,000259438071873925	0,0116262969744346
515119	ENSBTAG00000007559	URI1	515119	protein-coding	0,432955776042808	4,682860025122	13,3258457067632	0,000261772820809067	0,0116897638260947
512902	ENSBTAG00000001932	CRAT	512902	protein-coding	-0,294507305659193	8,3301044444721	13,2999469687541	0,000265413624189796	0,0118091893168221
281678	ENSBTAG00000046307	CEBPD	281678	protein-coding	-1,55480743153382	5,59867996746258	13,2884191730843	0,000267050557685669	0,0118091893168221
280796	ENSBTAG00000005757	FUS	280796	protein-coding	0,288480523063648	6,66952436584609	13,2850641668797	0,000267528873689956	0,0118091893168221
539175	ENSBTAG00000013863	DUSP1	539175	protein-coding	-0,89376197215552	7,05903220837734	13,2806556812086	0,000268158695101877	0,0118091893168221
511442	ENSBTAG00000019593	KNOP1	511442	protein-coding	-0,586882372456968	2,74262026130005	13,2371012428385	0,000274462027874263	0,0120450973405371
614730	ENSBTAG00000000387	NICN1	614730	protein-coding	0,581417109037814	4,37589571778387	13,2236263994079	0,000276442240654432	0,0120903106419552
515186	ENSBTAG00000010284	ETNPPL	515186	protein-coding	0,539844051488105	5,92714633834057	13,1726230680467	0,000284068821487678	0,0123813146954578
531866	ENSBTAG00000007966	TTLL3	531866	protein-coding	0,551347571900342	2,93515707181578	13,1473692798865	0,000287923207715539	0,0125064800839442
535869	ENSBTAG00000022920	RNF128	535869	protein-coding	0,713806681775767	3,88180737290773	13,1167710064756	0,000292664017653826	0,0126691665057151
513213	ENSBTAG00000017505	PAXIP1	513213	protein-coding	0,45940973795115	2,67189848409524	13,0525287164256	0,000302875205412158	0,0130667550484086
520462	ENSBTAG00000013869	SH3BP4	520462	protein-coding	-0,672185079801608	4,16501153586555	12,9865656839551	0,000313733885579244	0,0134894971681319
508531	ENSBTAG00000046670	MLX	508531	protein-coding	0,433848674840624	5,47630115229163	12,9763995916593	0,000315441970172051	0,013517272573669
511955	ENSBTAG00000011482	SLC43A2	511955	protein-coding	-1,48201585898357	6,16447070235698	12,9698381836074	0,00031654937947948	0,0135192078947495
515758	ENSBTAG00000010008	TTC12	515758	protein-coding	1,35048128159433	-0,397397959670372	12,9437592939337	0,000320989766407194	0,0136543543060968
534751	ENSBTAG00000016451	HSPA14	534751	protein-coding	0,330291312699601	4,96105136037327	12,9334783338546	0,000322757492461458	0,0136543543060968
101905782	ENSBTAG00000030208	ERFE	101905782	protein-coding	1,4996306897175	0,723307102361426	12,932464177426	0,000322932399319175	0,0136543543060968
767872	ENSBTAG00000018613	NOL8	767872	protein-coding	0,451906635733161	4,49659177472337	12,9069668999729	0,000327361344102837	0,0137062441971445
100125313	ENSBTAG00000047420	BTNL9	100125313	protein-coding	-0,856001610038922	5,3077134703354	12,906941345554	0,000327365813559355	0,0137062441971445
789593	ENSBTAG00000016299	ZNF784	789593	protein-coding	0,562529416309037	4,64699412423291	12,9047379000132	0,00032775142669067	0,0137062441971445
504350	ENSBTAG00000008332	ENPEP	504350	protein-coding	1,32301072146815	1,73963547068371	12,9006537094392	0,000328467390597084	0,0137062441971445
511913	ENSBTAG00000012586	HSPD1	511913	protein-coding	-0,431443008869576	5,77268180099337	12,8377143154519	0,000339702319958303	0,014098217006108
534090	ENSBTAG00000000448	BDH1	534090	protein-coding	1,27711853280244	1,15626899256681	12,8356548387238	0,000340076421849231	0,014098217006108
615599	ENSBTAG00000055252	UBE2E1	615599	protein-coding	0,44619885270184	5,00094493395568	12,8221886154212	0,000342532808936737	0,0141539449978502
505302	ENSBTAG00000021754	DUSP12	505302	protein-coding	0,510290222726162	2,71554208646367	12,8053587925228	0,000345627925330114	0,0142338222129493
537873	ENSBTAG00000007635	PLCL1	537873	protein-coding	0,564078848165104	3,93866882805827	12,799550352346	0,000346702670386917	0,0142338222129493
538594	ENSBTAG00000000455	CREBZF	538594	protein-coding	0,544232750320142	5,50204397969667	12,7595383188809	0,000354198310396347	0,0144947970945798
509808	ENSBTAG00000048916	LIPG	509808	protein-coding	1,46573789711991	1,95189399347451	12,745729010189	0,00035682303571397	0,0145554063318323
513262	ENSBTAG00000004723	TEX2	513262	protein-coding	0,355773676871668	7,91973141883852	12,7292015543148	0,000359990199882156	0,0146376845811508
512748	ENSBTAG00000011548	AMPD1	512748	protein-coding	0,636379693174738	9,04561089947096	12,7036291432027	0,000364946622863847	0,0147706233795114
520335	ENSBTAG00000014820	OXA1L	520335	protein-coding	-0,310292877092608	6,43228883708841	12,7003826352078	0,00036558076251639	0,0147706233795114
768245	ENSBTAG00000050974	PLPP7	768245	protein-coding	0,443574260659756	6,13453915063962	12,6750716300174	0,000370563018208646	0,0148096296736994
534099	ENSBTAG00000009376	DPH1	534099	protein-coding	-0,47951289165678	3,09764347019509	12,6750419660604	0,000370568897305014	0,0148096296736994
538855	ENSBTAG00000020853	SLC16A13	538855	protein-coding	0,946792000596275	2,02327047127512	12,6745109293493	0,00037067415933065	0,0148096296736994
615490	ENSBTAG00000013176	SMOC2	615490	protein-coding	0,437809457149867	4,28666962394596	12,6680839232361	0,000371950513439451	0,0148096296736994
789234	ENSBTAG00000020074	NKPD1	789234	protein-coding	1,25922837893306	0,0820309940722187	12,6624227301904	0,000373078454598802	0,0148096296736994
506969	ENSBTAG00000017812	ALS2CL	506969	protein-coding	0,452530834924637	5,57243185093188	12,6601711433674	0,0003735280211564	0,0148096296736994
507486	ENSBTAG00000005436	SHQ1	507486	protein-coding	-0,527072459823522	2,3243891330966	12,6480035649038	0,000375966951740118	0,0148333262713803
524180	ENSBTAG00000014689	CSPP1	524180	protein-coding	0,527599872996441	3,2051103319148	12,6433356856262	0,000376906862481153	0,0148333262713803
534551	ENSBTAG00000018598	HSPB6	534551	protein-coding	0,331478617254237	9,91840372705303	12,639790976921	0,000377622197841379	0,0148333262713803
521721	ENSBTAG00000005666	LRRC20	521721	protein-coding	0,420828034294418	6,0131644482441	12,613537446806	0,000382963065698187	0,0149947322384818
510368	ENSBTAG00000016760	LRRFIP2	510368	protein-coding	0,354820890390649	6,8340375268232	12,6080568451997	0,000384087586213959	0,0149947322384818
524645	ENSBTAG00000020969	DCAF6	524645	protein-coding	0,314685466578644	8,11880931498083	12,6009249115034	0,000385555919221945	0,0150060250273324
505738	ENSBTAG00000005592	MCOLN1	505738	protein-coding	0,389112829220673	4,2540460332557	12,5810987574341	0,000389667575863685	0,0150739530596323
507102	ENSBTAG00000014265	SREBF2	507102	protein-coding	0,516469492005795	5,45280203714632	12,5756005021396	0,000390815648534773	0,0150739530596323
789631	ENSBTAG00000030403	FIZ1	789631	protein-coding	0,492437345917994	3,75463271285332	12,5754149904603	0,000390854444069981	0,0150739530596323
519331	ENSBTAG00000054931	CACNG4	519331	protein-coding	0,883456772158364	3,60349679985954	12,5395341387476	0,000398431623355017	0,0153197561040462
786948	ENSBTAG00000016520	LOC786948	786948	protein-coding	1,29013460712913	0,967973404893854	12,5318077845773	0,000400082538840619	0,0153368990115198
534112	ENSBTAG00000044202	CNKSR2	534112	protein-coding	-0,623590940272834	3,80116707467079	12,5249263437245	0,000401558728380199	0,0153472610693537
527362	ENSBTAG00000013401	ARHGEF40	527362	protein-coding	-0,619313506080757	4,56437220676548	12,5035846850123	0,00040617192642265	0,015430933135379
399559	ENSBTAG00000014642	NAPRT	399559	protein-coding	0,661696830604858	3,22588611551971	12,5035801700064	0,000406172908018541	0,015430933135379
100295338	ENSBTAG00000016033	HOXD9	100295338	protein-coding	-0,531190287461469	3,74592907605944	12,4289225449969	0,000422735715577032	0,0159916492511226
533499	ENSBTAG00000012704	MMS19	533499	protein-coding	0,343708769766782	4,87751265340853	12,4246124728644	0,000423712451899493	0,0159916492511226
538519	ENSBTAG00000018049	MKNK2	538519	protein-coding	0,374401669848551	7,33602392378245	12,4202577715529	0,000424701614432266	0,0159916492511226
281563	ENSBTAG00000005259	UCP3	281563	protein-coding	-1,03772288403171	8,48425565985674	12,4056204001832	0,000428043576490961	0,016069942766963
286845	ENSBTAG00000009637	SLC12A2	286845	protein-coding	0,869819993935523	5,06121719428179	12,3929213494625	0,000430964476236916	0,0161267817318938
505547	ENSBTAG00000002603	PRPF39	505547	protein-coding	0,493984674148306	5,29784668643851	12,3866791563863	0,000432407602659461	0,0161267817318938
281407	ENSBTAG00000001244	PLAT	281407	protein-coding	0,678119907929682	4,61003228078713	12,3825756233212	0,000433358949658809	0,0161267817318938
540964	ENSBTAG00000003259	TCERG1	540964	protein-coding	0,402741304132825	5,3661813394456	12,3649905660378	0,000437459776175803	0,0162319258641092
506812	ENSBTAG00000021999	CPT1A	506812	protein-coding	-0,97644948720086	5,17728449971572	12,3496269062536	0,000441074611875601	0,0163184784457581
507528	ENSBTAG00000019006	WDR24	507528	protein-coding	-0,422880991826625	3,1378063315799	12,307994219228	0,000451022387654123	0,0166226445722988
528741	ENSBTAG00000002644	KCNQ4	528741	protein-coding	-0,618747485762127	5,82472579907313	12,3015604994106	0,000452579740772977	0,0166226445722988
512910	ENSBTAG00000044106	SPIDR	512910	protein-coding	-0,986644663236163	2,48180384673848	12,2989456548848	0,000453214242679947	0,0166226445722988
615641	ENSBTAG00000013981	SPTSSA	615641	protein-coding	0,789655733366014	5,62073212180603	12,2775605967196	0,000458437213644968	0,0167258813241923
614105	ENSBTAG00000012632	TECR	614105	protein-coding	0,420834950086824	6,76978359016701	12,2766645169236	0,00045865738839814	0,0167258813241923
506714	ENSBTAG00000000880	GINM1	506714	protein-coding	0,48416894714305	5,15258004357415	12,2705489429859	0,000460162891128355	0,0167328374725445
509537	ENSBTAG00000011896	GRIP2	509537	protein-coding	0,83542678866064	4,15952976543191	12,2490680900124	0,000465490577126226	0,0168783435187621
281004	ENSBTAG00000010123	APOE	281004	protein-coding	1,0471835003123	3,247341449352	12,2250906462803	0,000471511029343533	0,0170480706547021
505917	ENSBTAG00000021294	VWA1	505917	protein-coding	0,647909835401936	3,15501546620163	12,20203245187	0,00047737478486115	0,0172111866485209
789567	ENSBTAG00000000087	HSD17B12	789567	protein-coding	0,60544966825302	4,08906639715337	12,1913692530958	0,000480111294959361	0,01724454204902
508025	ENSBTAG00000017397	ZNF423	508025	protein-coding	0,548411649133742	3,38867493219429	12,1878812589514	0,000481009855221349	0,01724454204902
100313253	ENSBTAG00000029906	MIR133A-2	100313253	ncRNA	0,738832075230522	4,57379995957196	12,1502310975395	0,000490817824182195	0,0175467372145135
618141	ENSBTAG00000007012	ZNF3	618141	protein-coding	0,668445961076932	3,26741064507292	12,1422391896895	0,000492925571688783	0,0175727275935102
530430	ENSBTAG00000049058	INHBB	530430	protein-coding	0,986633268985576	1,98399875775526	12,1285844570994	0,000496547966726378	0,0176524189176721
513787	ENSBTAG00000016775	SLC27A1	513787	protein-coding	-0,467687222750676	6,53773346103477	12,0995176954066	0,000504348670370385	0,0178423153694087
508559	ENSBTAG00000038733	EFS	508559	protein-coding	0,919850664498675	1,1095086721473	12,0982434820683	0,000504693449594337	0,0178423153694087
536732	ENSBTAG00000010392	ESRRG	536732	protein-coding	-1,41702239162729	1,22754207667612	12,081565547042	0,000509228195857624	0,0179527624617174
618265	ENSBTAG00000050809	GIPC3	618265	protein-coding	1,11447892602828	0,0240814038474201	12,0605392063075	0,000515003938721629	0,0181062296356635
513944	ENSBTAG00000000241	STAU1	513944	protein-coding	0,273061473703473	6,51597278589539	12,0504714473484	0,000517792826181062	0,0181541302997421
614259	ENSBTAG00000018385	DNAJC8	614259	protein-coding	0,434103949686142	3,00180858807261	12,0235067010118	0,000525337707434292	0,0182870435431515
781454	ENSBTAG00000008068	ERLEC1	781454	protein-coding	0,384933308885905	4,69147420777389	12,0203792833197	0,000526219927483561	0,0182870435431515
618387	ENSBTAG00000045981	DIRAS1	618387	protein-coding	1,23991207254704	-0,403147007489003	12,0183805353645	0,000526784541822347	0,0182870435431515
514674	ENSBTAG00000000435	TARBP2	514674	protein-coding	0,55291727693846	3,65582294909075	12,0164471904404	0,000527331262696363	0,0182870435431515
538819	ENSBTAG00000045762	SCAMP4	538819	protein-coding	-0,478762848989872	3,47463628479537	11,9776302557962	0,000538430126148568	0,0186099166937131
107133475	ENSBTAG00000004641	PLEKHA6	107133475	protein-coding	0,791966213867422	1,58205795263087	11,9737025751667	0,000539566218274546	0,0186099166937131
526153	ENSBTAG00000021575	BRD7	526153	protein-coding	0,312850707653305	5,93687086188809	11,9406652835153	0,000549218642824694	0,0188916369384591
784903	ENSBTAG00000021021	C21H15orf39	784903	protein-coding	-0,685432788819249	1,17366912491291	11,9135647697116	0,000557266564035592	0,0191167966589784
515416	ENSBTAG00000038186	GLRX	515416	protein-coding	-0,514083321811196	4,61629987263276	11,8164766631171	0,000587088516454704	0,0200856869594597
539433	ENSBTAG00000021392	DCAF11	539433	protein-coding	0,339323808937372	6,05052749986447	11,7854533590862	0,000596953526831676	0,0203684384342808
519687	ENSBTAG00000019402	CFAP100	519687	protein-coding	1,9672102879695	-0,468770553390343	11,7578063339717	0,000605885910147136	0,020588470523416
509355	ENSBTAG00000003316	SYAP1	509355	protein-coding	0,353828707229757	4,27868661890554	11,7550170987406	0,000606794536835375	0,020588470523416
537312	ENSBTAG00000020984	RAPGEF4	537312	protein-coding	-0,803099152542742	1,85661978660087	11,7505418531072	0,000608255277504865	0,020588470523416
513539	ENSBTAG00000010662	LIMK2	513539	protein-coding	0,55080158510986	4,38300233151978	11,7271310555475	0,0006159547461912	0,0207258982871533
507056	ENSBTAG00000002883	RPTOR	507056	protein-coding	-0,430561018639366	4,47025091593265	11,7269483509589	0,00061601522051303	0,0207258982871533
514446	ENSBTAG00000016161	FLII	514446	protein-coding	-0,429699030270218	7,24042505157919	11,7233699344398	0,000617200868298194	0,0207258982871533
529805	ENSBTAG00000020797	CABLES2	529805	protein-coding	0,516331423683295	2,9038156888898	11,7171035313525	0,000619282689098072	0,0207410810109241
533883	ENSBTAG00000044022	KIAA1671	533883	protein-coding	-0,986042087399693	4,05896630658817	11,7025757455224	0,000624136421066053	0,020848777508944
514748	ENSBTAG00000002921	RMDN3	514748	protein-coding	0,438299622104715	3,1606227336862	11,6888645867814	0,000628752554881192	0,0209479941517616
508156	ENSBTAG00000003947	SSBP4	508156	protein-coding	0,540233948874847	3,95993542438708	11,6788809343638	0,000632135429591976	0,0209517680908149
282358	ENSBTAG00000004556	SLC2A3	282358	protein-coding	-0,728883006267061	3,63272991125055	11,6788135614722	0,000632158320646885	0,0209517680908149
618352	ENSBTAG00000008394	MYL3	618352	protein-coding	-0,726424791710226	9,54224646843975	11,6725364156787	0,000634294761557385	0,0209597464290643
517059	ENSBTAG00000044046	SGCD	517059	protein-coding	0,539861785027341	4,8027175568533	11,6684403745014	0,000635692788686951	0,0209597464290643
513751	ENSBTAG00000000744	DCTN6	513751	protein-coding	0,309007131030506	4,19130798277431	11,6429504496285	0,00064446301771613	0,0211940073035483
527051	ENSBTAG00000046547	CIDEA	527051	protein-coding	1,26224079405174	1,42845156415451	11,6379380035466	0,000646201958491562	0,0211964235199023
504261	ENSBTAG00000017894	CAD	504261	protein-coding	0,46568207078803	4,70628457226211	11,6279573934161	0,000649678603198162	0,0212556801617044
514168	ENSBTAG00000018186	PDXK	514168	protein-coding	-0,824648478715342	4,76256236529899	11,6215650168266	0,000651915241698281	0,0212741673874206
507289	ENSBTAG00000003804	SCCPDH	507289	protein-coding	0,503513815569903	3,73423217304408	11,6046550186578	0,000657869478492643	0,0213803652994316
100313099	ENSBTAG00000051920	MIR29E	100313099	ncRNA	1,38122523612017	0,253132854249322	11,6027904747589	0,000658529362565977	0,0213803652994316
512571	ENSBTAG00000001601	PKM	512571	protein-coding	-0,331972123880925	11,8815653836588	11,5842463512512	0,000665128847950212	0,0214629926927242
512420	ENSBTAG00000003521	MATCAP1	512420	protein-coding	1,25372335118967	-0,297283943897035	11,5811179390838	0,000666248755171885	0,0214629926927242
101903585	ENSBTAG00000005244	RASL11A	101903585	protein-coding	-1,32680657430284	0,145460178144249	11,5783059931452	0,000667256999279332	0,0214629926927242
100125240	ENSBTAG00000012931	PLN	100125240	protein-coding	0,645805424628595	7,96767278551945	11,5741579130189	0,000668747138537183	0,0214629926927242
614047	ENSBTAG00000031583	NUPR2	614047	protein-coding	0,886851995207724	0,679521362616584	11,5672609805588	0,000671232208784828	0,0214629926927242
615854	ENSBTAG00000030247	NSMF	615854	protein-coding	0,597807154771995	3,80642689112785	11,5584381242608	0,000674424822516124	0,0214629926927242
534759	ENSBTAG00000038316	GPATCH8	534759	protein-coding	0,604864373934417	6,60830550185263	11,5576830495678	0,000674698763198405	0,0214629926927242
507367	ENSBTAG00000014069	PDK4	507367	protein-coding	-1,67680953428551	10,9685047751048	11,5537493026596	0,000676127743512817	0,0214629926927242
532884	ENSBTAG00000000271	MNS1	532884	protein-coding	0,855577257110944	2,0703177951897	11,5534074549845	0,00067625206802722	0,0214629926927242
616082	ENSBTAG00000002924	DUSP29	616082	protein-coding	0,536078075488127	4,99230155628279	11,5440261928956	0,000679672909509667	0,021515099763521
518758	ENSBTAG00000000191	SLC25A20	518758	protein-coding	-0,436720546331647	5,69067973120752	11,5386136951471	0,000681654502375152	0,021515099763521
512717	ENSBTAG00000015780	RCN2	512717	protein-coding	0,666793619126255	3,91592218331704	11,5350419267512	0,000682965373180048	0,021515099763521
535023	ENSBTAG00000010023	FAM107B	535023	protein-coding	-0,985917618756241	1,98656624620647	11,5288466791976	0,000685245126107546	0,0215336165925203
280762	ENSBTAG00000020869	DDC	280762	protein-coding	-0,648305904180528	2,34256859466535	11,4983600660978	0,000696576209536549	0,0217563785133426
539955	ENSBTAG00000002279	LUC7L3	539955	protein-coding	0,385016448370548	6,87222564023908	11,4979776601945	0,000696719535433615	0,0217563785133426
282104	ENSBTAG00000017566	TUFT1	282104	protein-coding	0,991887395503852	1,20547785279689	11,4914823971272	0,000699158518249701	0,0217563785133426
511769	ENSBTAG00000017666	ABCC5	511769	protein-coding	0,642109064579799	6,78522614763266	11,4914472325755	0,000699171746048332	0,0217563785133426
512308	ENSBTAG00000003510	MMRN2	512308	protein-coding	0,599791598824836	4,53670631673485	11,4862136155539	0,000701143289782824	0,0217645137782098
508335	ENSBTAG00000019194	SHLD2	508335	protein-coding	0,707708638415168	2,48481134551241	11,4772679115608	0,000704526218339084	0,0218163143085195
515444	ENSBTAG00000009856	ACAP3	515444	protein-coding	0,454440958468586	4,2208062563341	11,437702823153	0,000719687108264371	0,0222316937545647
782651	ENSBTAG00000014336	WBP1L	782651	protein-coding	-0,711875484958847	3,83492071844032	11,428301344195	0,000723337855151594	0,0222865774336657
510474	ENSBTAG00000011596	SRSF5	510474	protein-coding	0,510696695236984	6,15879994910162	11,4241238022659	0,000724966060936401	0,0222865774336657
511767	ENSBTAG00000019065	EEPD1	511767	protein-coding	0,669349440529263	5,16087321353114	11,3947554814787	0,000736517427353906	0,0225871260191161
509120	ENSBTAG00000008579	RCC2	509120	protein-coding	-0,387175509271754	4,17585828608054	11,3574534254443	0,000751457885076155	0,0229899146715486
533174	ENSBTAG00000010351	SNX25	533174	protein-coding	-0,547683860378491	2,59682204588269	11,3444046641394	0,000756756247327181	0,0230964910305349
506831	ENSBTAG00000048486	IQANK1	506831	protein-coding	0,70190184047051	2,89344352004683	11,3313173888989	0,00076210816503212	0,0232018390243252
533372	ENSBTAG00000012106	ADCK1	533372	protein-coding	-0,668408160841805	1,61166383654256	11,3270681709167	0,000763854054466274	0,0232018390243252
519148	ENSBTAG00000007988	STX2	519148	protein-coding	0,472522411515338	3,07963038073683	11,321244944205	0,000766253228008386	0,0232192972211017
534148	ENSBTAG00000020301	BLM	534148	protein-coding	0,521647332827461	1,90825504332723	11,3110927232545	0,000770454174374719	0,0232911408011094
615761	ENSBTAG00000006432	KCNE4	615761	protein-coding	-0,999821894748078	0,347789996086762	11,3004739595725	0,000774873079174077	0,0233287738988243
407118	ENSBTAG00000005857	SLC6A1	407118	protein-coding	0,807591996094581	4,8660264065779	11,2992954568664	0,000775365078903331	0,0233287738988243
527701	ENSBTAG00000048906	AHNAK2	527701	protein-coding	0,987844844083147	1,19700633593531	11,2707101749144	0,000787396001241226	0,0236348794995214
507990	ENSBTAG00000011847	ASPN	507990	protein-coding	-0,732737715794118	3,01275990706682	11,2394670241245	0,000800761473252902	0,0239795088707993
509591	ENSBTAG00000013308	RBMX	509591	protein-coding	0,404789701471845	5,95946278664649	11,2350064894488	0,000802688254322058	0,0239807826590536
407128	ENSBTAG00000002081	BMPR1B	407128	protein-coding	1,08526806703591	2,55402486515564	11,2259332650725	0,000806622012440632	0,0240375081492483
534918	ENSBTAG00000006112	SPRTN	534918	protein-coding	0,424738419220116	4,02096191550454	11,2170615838447	0,00081048722881153	0,0240375081492483
404144	ENSBTAG00000017574	LMNA	404144	protein-coding	0,395136728319831	6,11025773738112	11,2167569050445	0,000810620303300027	0,0240375081492483
100296900	ENSBTAG00000053714	LOC100296900	100296900	ncRNA	0,80296923985707	0,471253295944197	11,2132770055324	0,000812141785509292	0,0240375081492483
529468	ENSBTAG00000018975	KCNT1	529468	protein-coding	0,57225200655718	3,81945414851895	11,2058470100609	0,000815399995950118	0,0240779483722904
618250	ENSBTAG00000021377	S100A14	618250	protein-coding	0,75234846954322	5,13391305658567	11,1944097381041	0,000820441321580306	0,0241707331012791
521257	ENSBTAG00000044071	HRH2	521257	protein-coding	1,13511625868072	2,85826115084689	11,1824306719957	0,000825755239546259	0,0242711014635225
534625	ENSBTAG00000007147	CUEDC1	534625	protein-coding	0,307555479684997	7,28865902373993	11,1394140107128	0,00084512584977406	0,0247832181798951
527321	ENSBTAG00000000981	KLHDC8B	527321	protein-coding	0,635560237438663	2,43496442873469	11,1191442573849	0,000854411984748328	0,0249409708136905
508459	ENSBTAG00000007901	LOC508459	508459	protein-coding	-1,88169692196242	1,0906325596367	11,1191166353916	0,000854424709261338	0,0249409708136905
781790	ENSBTAG00000050281	ZNF23	781790	protein-coding	0,517253791538517	3,28213163406316	11,1136241993425	0,000856958697347438	0,0249576964328166
100138353	ENSBTAG00000011970	FNIP2	100138353	protein-coding	1,23453915535552	3,94557846446066	11,0949194800748	0,000865645423512201	0,025143334392876
532076	ENSBTAG00000018024	NR1D2	532076	protein-coding	0,6404559640634	5,83850537322739	11,0914124329302	0,000867284025966258	0,025143334392876
513504	ENSBTAG00000006548	MCCC1	513504	protein-coding	0,668008918006093	3,53092981652471	11,0824235965302	0,000871498223676768	0,0252080861198505
282691	ENSBTAG00000018103	HMGB1	282691	protein-coding	0,308635359582373	5,93981232150203	11,0697613320556	0,000877469760500168	0,0253232599589243
525059	ENSBTAG00000003504	GSS	525059	protein-coding	0,621128264728231	2,19774794223864	11,050312105631	0,000886722699905504	0,0255323977413967
519447	ENSBTAG00000020393	METTL21C	519447	protein-coding	1,38204303891206	3,00322655722271	11,0357674404664	0,000893706712450952	0,0256514998963291
518976	ENSBTAG00000021678	SLC31A1	518976	protein-coding	0,617495888953011	4,68871439947123	11,0333144035047	0,000894890072599207	0,0256514998963291
515824	ENSBTAG00000014339	PUS3	515824	protein-coding	0,401060413993428	3,64064779736234	11,0286551312651	0,000897142097672336	0,0256582639934288
515798	ENSBTAG00000007993	CORO1C	515798	protein-coding	-0,469072151588667	4,35999972296765	11,0188807320744	0,000901885116369527	0,0257360804395403
614576	ENSBTAG00000019177	BIN1	614576	protein-coding	0,33524867234928	9,96279268356902	10,9975941593395	0,000912302316279559	0,0259751042042281
100125413	ENSBTAG00000046204	ZNF705A	100125413	protein-coding	0,5213986827731	3,33202604184857	10,9925613204006	0,000914783010809251	0,0259875968271637
509619	ENSBTAG00000005974	APOBEC2	509619	protein-coding	0,447231473089895	8,77324180800769	10,9705309456312	0,000925722332954525	0,026239795393123
615883	ENSBTAG00000017746	SLIT3	615883	protein-coding	-0,829329873785329	2,33666617047649	10,9467941897945	0,000937657057165369	0,0265190252589859
507880	ENSBTAG00000000090	SEC31B	507880	protein-coding	0,361610285559143	4,87008837930443	10,9425877894485	0,000939788185303959	0,0265203233224548
359722	ENSBTAG00000004222	SAT2	359722	protein-coding	0,540141997005795	2,91571067502515	10,9384869972083	0,000941870522648667	0,0265203233224548
506294	ENSBTAG00000013669	KIF22	506294	protein-coding	0,581799028808448	3,85887796438266	10,9339902253128	0,000944159297141526	0,0265260825049011
615932	ENSBTAG00000008466	CCNB1IP1	615932	protein-coding	0,79788173997694	1,94504331247523	10,9139258369178	0,000954440426750808	0,0267558663243558
538167	ENSBTAG00000016297	CCNYL1	538167	protein-coding	0,603704831181867	4,00425789415914	10,8963888687985	0,00096351916427336	0,0269465288986274
618672	ENSBTAG00000026394	UBALD1	618672	protein-coding	-0,500932187426741	5,73026375419393	10,8926302117929	0,000965476324174912	0,0269465288986274
510620	ENSBTAG00000011257	ASAH1	510620	protein-coding	0,509744390956242	3,70338060268377	10,8810967814456	0,000971506993708749	0,0270555131486461
281335	ENSBTAG00000026972	MYF5	281335	protein-coding	0,82654233833626	1,33357204284829	10,8625697820332	0,000981274350184163	0,0272359476571511
538584	ENSBTAG00000021857	ARHGAP21	538584	protein-coding	0,491095309806231	6,79582043576978	10,8600131707716	0,000982629959633901	0,0272359476571511
784529	ENSBTAG00000047339	BCOR	784529	protein-coding	-0,676445674673884	4,2993126518692	10,8566689275763	0,000984406059738314	0,0272359476571511
504954	ENSBTAG00000013664	FILIP1L	504954	protein-coding	0,538140969895452	6,44738504817315	10,8263320038427	0,00100066678952881	0,0276257835798985
511085	ENSBTAG00000007739	REX1BD	511085	protein-coding	0,542106636406147	3,71199313199831	10,8153575736892	0,00100661581090764	0,0277298688861939
513822	ENSBTAG00000001344	METTL21E	513822	protein-coding	-1,20843602149236	5,42277279438692	10,7776774125596	0,00102731506822151	0,0282389608493631
614106	ENSBTAG00000020469	TMED8	614106	protein-coding	-1,210702987099	-0,128055593096379	10,7703529854063	0,00103138837910371	0,0282898273725278
509208	ENSBTAG00000013697	CLASRP	509208	protein-coding	0,363303007366359	3,72295788205123	10,7528420110548	0,00104119303782314	0,0284973414889786
509439	ENSBTAG00000013282	NECAP2	509439	protein-coding	0,353955439316483	4,43521172994487	10,7465253924546	0,00104475289799482	0,0285334123021031
100337491	ENSBTAG00000047426	LYPD6	100337491	protein-coding	1,06426573888205	1,04663381452334	10,7323976639927	0,00105275949198106	0,0286905140352098
537675	ENSBTAG00000002306	UTP11	537675	protein-coding	0,341305666303906	5,39241943211626	10,726560018282	0,00105608594922459	0,0287196706747464
539548	ENSBTAG00000015361	CNTFR	539548	protein-coding	-1,02407730036022	3,69806415820382	10,7142905768756	0,00106311212321307	0,0288491001964451
506263	ENSBTAG00000003747	PTGR2	506263	protein-coding	0,326052500922599	5,43140110861952	10,7031278471079	0,00106954560296468	0,028961929550918
617478	ENSBTAG00000027425	CCDC190	617478	protein-coding	1,27107528985625	2,2162429167004	10,6854706773003	0,00107980257391404	0,0291117993729067
515332	ENSBTAG00000013961	MYSM1	515332	protein-coding	0,595129881164489	5,33428603086024	10,6802078879661	0,0010828789100053	0,0291117993729067
767587	ENSBTAG00000033457	CCAR1	767587	protein-coding	0,366904630618953	6,39818834494356	10,6787839103573	0,00108371281157511	0,0291117993729067
516287	ENSBTAG00000019927	CYB5R1	516287	protein-coding	0,521696534611672	6,53801755796289	10,6752313269336	0,00108579608799327	0,0291117993729067
505648	ENSBTAG00000000679	PGM3	505648	protein-coding	0,637086699946574	2,3273281021054	10,6733426557379	0,00108690527566895	0,0291117993729067
107131530	ENSBTAG00000050012	LOC107131530	107131530	protein-coding	0,898714921119346	0,933577005407921	10,6701130533419	0,00108880462807446	0,0291117993729067
787651	ENSBTAG00000003338	LRRCC1	787651	protein-coding	0,508989171549982	4,95931604658696	10,6577967355077	0,00109607881159915	0,0291598149221567
785815	ENSBTAG00000012036	HR	785815	protein-coding	-0,679927239224021	3,40039251217235	10,6570555702213	0,00109651811876597	0,0291598149221567
510714	ENSBTAG00000008279	FRMD4A	510714	protein-coding	0,467556929905576	4,20763881686947	10,6554439513269	0,00109747398033417	0,0291598149221567
510841	ENSBTAG00000017832	PDK3	510841	protein-coding	-0,512043308971588	2,53636569084137	10,6459042846424	0,00110314930510549	0,0292170257889994
507724	ENSBTAG00000011946	ODR4	507724	protein-coding	0,424775070055237	3,39588522949603	10,6428513839454	0,00110497179603591	0,0292170257889994
613740	ENSBTAG00000003304	HOXC4	613740	protein-coding	1,09243661577663	0,380605301926409	10,6394791404204	0,00110698846579798	0,0292170257889994
506932	ENSBTAG00000003721	CHST1	506932	protein-coding	0,561211222358457	3,46193215613167	10,6364387223079	0,00110880988890443	0,0292170257889994
104968656	ENSBTAG00000036099	LOC104968656	104968656	protein-coding	0,679781998082225	2,39256821577611	10,6235293700621	0,00111657732018006	0,029354249817431
508229	ENSBTAG00000012675	MYO19	508229	protein-coding	0,694067300376369	3,34884298556851	10,6201320936884	0,001118630561912	0,029354249817431
540254	ENSBTAG00000019869	DGCR8	540254	protein-coding	0,329803212543595	4,88793271731106	10,6087730284331	0,00112552351751887	0,029474357628524
534655	ENSBTAG00000010868	SIAH1	534655	protein-coding	0,317198280925619	5,07641007741264	10,5840009003816	0,00114070526131713	0,0297336785892744
353110	ENSBTAG00000020979	NGFR	353110	protein-coding	1,14731338434543	-0,0203073388755801	10,5832821347514	0,00114114884060076	0,0297336785892744
533918	ENSBTAG00000031171	SH3GLB1	533918	protein-coding	0,332673202651961	5,71962813135373	10,574253530303	0,00114673564350583	0,0297336785892744
508969	ENSBTAG00000031609	THAP12	508969	protein-coding	0,508143002274826	3,59039205593674	10,5740458946506	0,0011468644512071	0,0297336785892744
509420	ENSBTAG00000011173	ENTREP1	509420	protein-coding	0,362154079987354	5,87818790263267	10,57365429092	0,00114710742416388	0,0297336785892744
538796	ENSBTAG00000004873	CCNL2	538796	protein-coding	0,29859252667977	5,59726697877988	10,5647690591388	0,00115263433946696	0,0298162138991788
282133	ENSBTAG00000011461	ADORA1	282133	protein-coding	-1,48206668609792	-0,318534245364864	10,5603005911357	0,00115542405201903	0,0298277523530349
510065	ENSBTAG00000004893	ACOX3	510065	protein-coding	-0,507658527060474	4,41856271785896	10,5491228428852	0,00116243239521806	0,0299125722442607
613957	ENSBTAG00000032166	GTPBP10	613957	protein-coding	0,417516307037367	2,86387399328563	10,5475685393309	0,00116341032929277	0,0299125722442607
511328	ENSBTAG00000001390	B4GALT4	511328	protein-coding	0,623369547894873	1,97684544252502	10,5289377513449	0,00117519741094098	0,0301547125988827
511234	ENSBTAG00000014450	NOSIP	511234	protein-coding	0,431432244545636	3,93544584247357	10,5231366309982	0,00117889220079184	0,0301886540029733
539758	ENSBTAG00000007053	ZFHX2	539758	protein-coding	-0,585893396172063	2,49712944135189	10,5015517775317	0,00119274333732808	0,030482016976254
101906089	ENSBTAG00000006574	ARL8A	101906089	protein-coding	0,452074088180923	3,10606798112073	10,4920769449529	0,00119887529388584	0,0305773263833369
509936	ENSBTAG00000005464	ADCY6	509936	protein-coding	-0,445444612595962	5,23729286920635	10,4880956466059	0,00120146143399435	0,0305819993408922
280692	ENSBTAG00000006354	HP	280692	protein-coding	-2,08539822070074	0,329596034709287	10,4811854674423	0,00120596350244855	0,0306077701356005
524159	ENSBTAG00000001133	VWA8	524159	protein-coding	-0,605199430939608	4,56674076287161	10,4791639435273	0,00120728377528651	0,0306077701356005
534021	ENSBTAG00000010843	PGRMC2	534021	protein-coding	0,528345981469007	6,19696255250078	10,4749478354926	0,00121004205613873	0,0306167102355419
615692	ENSBTAG00000018631	SAP18	615692	protein-coding	0,26816456915859	6,37300322797354	10,4465395292152	0,00122879445997746	0,03096882865994
508513	ENSBTAG00000008025	UBE3C	508513	protein-coding	-0,328886339662685	6,63297432817036	10,4464933037019	0,00122882521201145	0,03096882865994
616551	ENSBTAG00000025550	PRR22	616551	protein-coding	0,851197659336872	1,235986737007	10,436995294471	0,00123516041680339	0,0310432415918377
524183	ENSBTAG00000037413	TMEM164	524183	protein-coding	0,510387340342411	5,1098308024083	10,432401636043	0,0012382362511881	0,0310432415918377
539253	ENSBTAG00000019658	ASB16	539253	protein-coding	0,45317915325131	6,55238451594608	10,431120638433	0,00123909536643777	0,0310432415918377
505540	ENSBTAG00000011617	MAMSTR	505540	protein-coding	-0,819493794601694	5,34779201739185	10,4122274945528	0,0012518365494562	0,0313008325440649
617602	ENSBTAG00000008363	EXD1	617602	protein-coding	1,92524654871929	-0,783375943243229	10,3695042044436	0,00128113948385885	0,0319707102177873
508714	ENSBTAG00000014101	TSR3	508714	protein-coding	0,447853866178243	3,87164724029266	10,3597480051819	0,00128792783769247	0,0320772164193973
534176	ENSBTAG00000030801	MNAT1	534176	protein-coding	0,373669033511422	4,05187276932343	10,3447649690236	0,00129842397946338	0,0322296418599581
782020	ENSBTAG00000016676	PTER	782020	protein-coding	0,64419782308118	3,84011470759539	10,343786242291	0,00129911261681138	0,0322296418599581
510927	ENSBTAG00000036297	RBFA	510927	protein-coding	-0,474564042579777	3,08620246759111	10,3073380230693	0,00132502274387755	0,0327363014512598
508124	ENSBTAG00000000813	HOMER3	508124	protein-coding	0,399225179887752	4,69334078009514	10,3046444762349	0,00132695815034252	0,0327363014512598
539020	ENSBTAG00000001511	BCL6	539020	protein-coding	-0,668349179251683	6,72730021901832	10,3042363756555	0,00132725163423038	0,0327363014512598
100140016	ENSBTAG00000002626	ARHGAP6	100140016	protein-coding	0,597436246743049	2,49689500659709	10,296625328183	0,0013327371438546	0,0328080186263782
514538	ENSBTAG00000021165	VPS9D1	514538	protein-coding	0,67481197022698	2,95698110522169	10,2890753287688	0,00133820132917063	0,0328719176410386
513844	ENSBTAG00000004261	SPON2	513844	protein-coding	0,697327832566469	2,14037927511178	10,2859104927126	0,00134049856648849	0,0328719176410386
506782	ENSBTAG00000030593	RFTN1	506782	protein-coding	-0,606564498082115	4,1677493360667	10,2795530661719	0,00134512525807898	0,0328721674915086
100140149	ENSBTAG00000054844	HBA1	100140149	protein-coding	-3,99152853693195	2,61646269718145	10,2787998468348	0,00134567449226652	0,0328721674915086
444864	ENSBTAG00000054572	PEG3	444864	protein-coding	-0,739580929976004	3,74269489768143	10,2571227187198	0,00136157872918275	0,0331413855646767
511082	ENSBTAG00000012885	ACAT1	511082	protein-coding	-0,471710411208724	6,87695267492845	10,256682865574	0,00136190340617002	0,0331413855646767
505144	ENSBTAG00000013615	CHORDC1	505144	protein-coding	-0,560348267132962	5,44001825221901	10,2329705658739	0,00137952311349866	0,0334426243001767
540812	ENSBTAG00000010877	ARMC12	540812	protein-coding	-1,6258763124097	2,89007747748401	10,2329509105966	0,00137953781390687	0,0334426243001767
526472	ENSBTAG00000005780	LDB1	526472	protein-coding	0,296266391240732	5,34535551777988	10,202515814902	0,00140249189847561	0,0338333533293902
526295	ENSBTAG00000038132	AIFM3	526295	protein-coding	1,82798629634506	-0,651450126756776	10,2016960555919	0,00140311547873323	0,0338333533293902
511961	ENSBTAG00000013492	PRKAG3	511961	protein-coding	1,04154624099794	5,92777129912545	10,2010187509386	0,00140363090735586	0,0338333533293902
522383	ENSBTAG00000015794	NES	522383	protein-coding	0,558712799589632	6,9932825746837	10,1917042152807	0,00141073874305871	0,0338837299677271
512904	ENSBTAG00000013491	EML1	512904	protein-coding	0,478110919890462	5,99745884464456	10,1913032102231	0,00141104556320385	0,0338837299677271
286766	ENSBTAG00000006187	MFAP4	286766	protein-coding	0,781173731801405	1,7846994777678	10,1874525322777	0,00141399526572697	0,0338906172258138
515212	ENSBTAG00000006067	VMAC	515212	protein-coding	0,850236184114029	1,23014286519508	10,1501358475192	0,00144290609240565	0,0345185448083586
788471	ENSBTAG00000020399	RNF139	788471	protein-coding	0,479777915107666	4,76448944901734	10,1153903239401	0,00147036290590274	0,0351093971921654
786649	ENSBTAG00000020000	RAP1GAP2	786649	protein-coding	-1,01411841572367	1,87664078549801	10,0966740191055	0,00148537166474352	0,0354013580097205
513483	ENSBTAG00000009733	FBP1	513483	protein-coding	3,03238603410476	-0,215550641170846	10,0903485100303	0,00149047914283668	0,0354566879455746
359720	ENSBTAG00000008185	RTN2	359720	protein-coding	0,282648121089163	7,66813543172697	10,0793210504591	0,00149942573775184	0,0356029689633724
616957	ENSBTAG00000049066	LOC616957	616957	protein-coding	2,93818254548163	0,120868010621726	10,0511810171527	0,00152250305264947	0,036083605867914
786670	ENSBTAG00000017649	SCML1	786670	protein-coding	0,846612353789855	1,91482288453583	10,0426460512516	0,00152957332876726	0,0361785603978706
525506	ENSBTAG00000020417	DAPK3	525506	protein-coding	-0,516814065633375	5,42361385389399	10,0394915826868	0,00153219486559694	0,0361785603978706
516462	ENSBTAG00000008482	SON	516462	protein-coding	0,494727424893555	8,55853131514352	10,0047787137153	0,00156134550957456	0,0367986005562138
515665	ENSBTAG00000008310	TMEM9B	515665	protein-coding	0,310805276918264	6,381748475432	9,98890867447806	0,00157485910742293	0,0370484877267498
100337083	ENSBTAG00000035662	CAMK4	100337083	protein-coding	0,767649426160962	0,847870893231846	9,98435107892197	0,00157876182714505	0,0370717744909133
509819	ENSBTAG00000013901	PTDSS1	509819	protein-coding	0,383940868125945	5,15772280819713	9,97807473844032	0,0015841523671842	0,0371298474717372
529590	ENSBTAG00000018520	SCN1A	529590	protein-coding	2,07297500709013	1,89846510121487	9,97202534689596	0,00158936563250032	0,0371835595677052
615089	ENSBTAG00000002566	PGPEP1	615089	protein-coding	0,546515134834066	4,41402730093544	9,96448296314077	0,00159588988213568	0,037267689045763
536759	ENSBTAG00000003051	FER	536759	protein-coding	0,720862405233817	2,69148097073185	9,9578717107842	0,00160163100092319	0,0373332559500906
506056	ENSBTAG00000027764	EID1	506056	protein-coding	0,462299406112796	5,17541603433854	9,95239936915222	0,00160639892828259	0,0373394693599554
534671	ENSBTAG00000026915	NEK1	534671	protein-coding	0,50626184097211	3,46033965037311	9,95021832757497	0,00160830322524241	0,0373394693599554
507828	ENSBTAG00000008527	SRSF6	507828	protein-coding	0,317908640553149	7,54498588290098	9,94540888102022	0,00161251050315525	0,0373394693599554
527162	ENSBTAG00000025898	TBC1D8	527162	protein-coding	-0,543944459026883	3,84867167144917	9,94002476397142	0,00161723372842392	0,0373394693599554
528123	ENSBTAG00000012976	WLS	528123	protein-coding	-0,564263580628456	4,02854186619481	9,93593280207734	0,00162083277969784	0,0373394693599554
540276	ENSBTAG00000040006	SRSF3	540276	protein-coding	0,432266857787372	4,60920691389529	9,93511713904756	0,00162155115865655	0,0373394693599554
506275	ENSBTAG00000016637	WBP4	506275	protein-coding	0,333912100615103	4,85081748519182	9,93373703102959	0,00162276739593362	0,0373394693599554
528003	ENSBTAG00000018452	ANKRA2	528003	protein-coding	0,481723037367969	3,58067579911801	9,92871193496573	0,00162720363743063	0,0373394693599554
516498	ENSBTAG00000009434	PAQR6	516498	protein-coding	0,589225269023369	3,01335752683432	9,92746939449954	0,0016283024667852	0,0373394693599554
529183	ENSBTAG00000009907	MAPK4	529183	protein-coding	1,39258181730991	1,74108815197364	9,91989062151524	0,00163502097998144	0,0374261007414097
104968672	ENSBTAG00000011659	PIGZ	104968672	protein-coding	0,7713142544945	3,25077580672295	9,91026459627271	0,00164359486732874	0,037518854663922
519597	ENSBTAG00000011383	SNX4	519597	protein-coding	0,400570627200639	4,54560916729775	9,90704426955869	0,00164647336409187	0,037518854663922
509296	ENSBTAG00000012854	GSDMB	509296	protein-coding	0,829073836916034	2,02436641212341	9,90543133592985	0,00164791700771057	0,037518854663922
510359	ENSBTAG00000047739	TSC22D1	510359	protein-coding	-0,329554203846965	6,56866647624733	9,8852442519718	0,00166609413780214	0,0376427070213358
510359.1	ENSBTAG00000047739	TSC22D1	510359	protein-coding	-0,329554203846965	6,56866647624733	9,8852442519718	0,00166609413780214	0,0376427070213358
408006	ENSBTAG00000017281	OPLAH	408006	protein-coding	0,47399300458527	4,82149998354063	9,88497208850883	0,00166634058575201	0,0376427070213358
524787	ENSBTAG00000020831	CHD1L	524787	protein-coding	0,723405267383908	3,5386992612093	9,88464542610762	0,00166663643204501	0,0376427070213358
522392	ENSBTAG00000012247	MXRA8	522392	protein-coding	0,762724941235825	2,86808282571958	9,88298017159236	0,00166814541997591	0,0376427070213358
510352	ENSBTAG00000030456	SPATA7	510352	protein-coding	0,593887135974415	3,68113753728116	9,87806668027397	0,00167260590428898	0,0376765581307715
536213	ENSBTAG00000016050	CHKB	536213	protein-coding	0,415723431333182	3,90500765544898	9,86789955357016	0,00168187406673956	0,0377412970873034
530316	ENSBTAG00000009138	UBXN2B	530316	protein-coding	-0,39774698035059	3,96064843249742	9,86584864285239	0,00168374993598551	0,0377412970873034
539220	ENSBTAG00000020477	AHSA1	539220	protein-coding	-0,393417652607816	6,68193197148323	9,86516438338263	0,0016843762666448	0,0377412970873034
100138653	ENSBTAG00000003465	ZNF329	100138653	protein-coding	0,415668328689294	3,23991501035316	9,86055538613348	0,00168860122458344	0,0377694688669129
516598	ENSBTAG00000003166	AXL	516598	protein-coding	0,532164875189599	4,46875255736518	9,85555731580813	0,0016931949727372	0,037805776171976
514174	ENSBTAG00000000623	CPEB1	514174	protein-coding	1,5156035571592	-0,509568093096642	9,85223532066069	0,00169625523557757	0,0378077765029697
616240	ENSBTAG00000032517	BCL7A	616240	protein-coding	-0,712565304811446	1,25687698287454	9,84639640741386	0,00170164770239054	0,0378616613781895
508535	ENSBTAG00000007605	FKBP4	508535	protein-coding	-0,389527159756454	7,31363003580873	9,83929577937402	0,00170822882362056	0,0378899573541422
281363	ENSBTAG00000048655	NT5E	281363	protein-coding	0,863264697191987	1,00681066259548	9,8386014937124	0,00170887369539386	0,0378899573541422
282116	ENSBTAG00000054934	VAMP2	282116	protein-coding	0,292842223333999	5,50300201593029	9,83087736329884	0,00171606474087403	0,0379271951047227
615114	ENSBTAG00000032374	SELENOK	615114	protein-coding	0,386663964480532	4,26305963795135	9,83039667163791	0,00171651326945236	0,0379271951047227
509313	ENSBTAG00000008764	SMYD5	509313	protein-coding	0,521428939227924	2,71884704001087	9,81405040891833	0,00173183671340891	0,0381994555486224
281020	ENSBTAG00000019302	BCL2	281020	protein-coding	-1,04068651837966	2,15172711237082	9,80317938376733	0,00174210419002681	0,0383353422776847
510392	ENSBTAG00000015310	SLC25A36	510392	protein-coding	0,695891561700535	6,16021446492968	9,80115643639987	0,00174402162165313	0,0383353422776847
506713	ENSBTAG00000031252	CD82	506713	protein-coding	0,40748211004006	6,6187913095827	9,77922146086545	0,00176495030244809	0,0387284870676841
540726	ENSBTAG00000002988	MACO1	540726	protein-coding	0,389081248382263	4,70993630419459	9,77414389175129	0,00176983109809927	0,0387687442091383
504757	ENSBTAG00000015051	POLRMT	504757	protein-coding	-0,342231785971661	3,3934161588614	9,7310711883387	0,00181178867333445	0,0396196468136211
616906	ENSBTAG00000018862	EIF4E3	616906	protein-coding	0,426683822878846	4,41099386836308	9,71349546275511	0,00182919767720498	0,0399317304250218
507536	ENSBTAG00000009885	TACO1	507536	protein-coding	0,424024102060501	4,48026241134779	9,69911249536582	0,00184357028739918	0,0401417901697037
280847	ENSBTAG00000001745	LUM	280847	protein-coding	0,885432687689119	5,03358397222533	9,69756024129718	0,00184512825090569	0,0401417901697037
540105	ENSBTAG00000016593	FMNL3	540105	protein-coding	0,477748529919327	4,19696020636886	9,6880909632875	0,00185466130153223	0,0402803317143357
508065	ENSBTAG00000012629	ZNF362	508065	protein-coding	0,437955133717072	3,87983321510675	9,67949119312972	0,00186336224013658	0,0404003598470499
404150	ENSBTAG00000019944	METAP2	404150	protein-coding	0,274991638943777	6,24840241676538	9,66282024724531	0,00188034733182698	0,040699286551296
281848	ENSBTAG00000021527	IGF1R	281848	protein-coding	-0,698983581022664	3,94199231941483	9,65271493517067	0,00189071937718006	0,0408543047765205
510255	ENSBTAG00000011682	GLI2	510255	protein-coding	0,654305113909448	1,66889212089042	9,64891830020097	0,00189463119622807	0,0408617076526369
532332	ENSBTAG00000015535	NEK8	532332	protein-coding	0,903876673873792	0,212673909507545	9,64273537101186	0,00190101927316859	0,0408617076526369
518637	ENSBTAG00000015732	PSMC6	518637	protein-coding	0,333649086077241	5,50379874159058	9,64244198633024	0,00190132293426289	0,0408617076526369
535402	ENSBTAG00000019614	FAM76A	535402	protein-coding	0,460841360266997	3,34350145530353	9,6399496967843	0,00190390450522619	0,0408617076526369
513668	ENSBTAG00000019807	COL27A1	513668	protein-coding	0,759453070215647	2,32335025774975	9,61843576796797	0,00192633737398551	0,0412735618833563
534586	ENSBTAG00000012622	TRA2A	534586	protein-coding	0,315746196131817	5,60601547981775	9,6083037733466	0,0019369947686003	0,0414321553276909
535323	ENSBTAG00000001920	POLQ	535323	protein-coding	-1,14800792854477	0,729584223993409	9,60152571771194	0,00194415765327953	0,041515594720283
511673	ENSBTAG00000012800	MMAA	511673	protein-coding	0,488176078567115	2,90109430773554	9,59214066767225	0,00195411990084949	0,0416584321241399
615388	ENSBTAG00000007434	CD300LG	615388	protein-coding	-0,536833447222993	5,85191324035276	9,587971372242	0,00195856220260412	0,0416678821874631
282873	ENSBTAG00000004281	ACSS1	282873	protein-coding	0,375516267134505	4,04635352115518	9,58558341248357	0,00196111113619002	0,0416678821874631
613998	ENSBTAG00000008340	ATOX1	613998	protein-coding	0,490856656197881	3,37607153127301	9,54300278625389	0,00200713107109983	0,0425745952364793
533729	ENSBTAG00000010191	PAK1	533729	protein-coding	0,551018867979355	4,82180574128938	9,52967622831778	0,00202175783971009	0,0428134975474049
616139	ENSBTAG00000017816	FXYD1	616139	protein-coding	0,326950644712756	6,38918670949529	9,51153876896664	0,00204183870334699	0,0431669122549786
509963	ENSBTAG00000002473	ANGPTL4	509963	protein-coding	-1,3483056912005	6,05503185137862	9,49186198369816	0,00206385263955794	0,0434985926961941
536067	ENSBTAG00000006916	TAF15	536067	protein-coding	0,275517862642693	5,32815005530773	9,49140818904102	0,00206436316402147	0,0434985926961941
515715	ENSBTAG00000010777	CARS1	515715	protein-coding	0,348490806867034	4,29866104615035	9,4770786372622	0,0020805501202456	0,0437672088931666
528415	ENSBTAG00000006253	FLNC	528415	protein-coding	-0,936043293129614	12,0565730477171	9,46596235195163	0,00209319591275682	0,0439605682865611
515243	ENSBTAG00000053303	C5H12orf4	515243	protein-coding	0,547681253535108	1,99239771635429	9,44607932739563	0,0021160094010126	0,0442093626621569
511451	ENSBTAG00000040055	CAB39	511451	protein-coding	-0,440239123820441	7,22574602260029	9,44553346632563	0,00211663925788461	0,0442093626621569
534092	ENSBTAG00000010682	DDR1	534092	protein-coding	0,746443920805371	3,94619520614086	9,4446354074333	0,00211767592169911	0,0442093626621569
281420	ENSBTAG00000016680	PPID	281420	protein-coding	-0,380131067180319	5,49399790173865	9,44354353808749	0,0021189370019577	0,0442093626621569
506631	ENSBTAG00000006200	SLC25A17	506631	protein-coding	0,523600063221364	3,66225318221335	9,4401042790895	0,00212291423514902	0,0442198518342743
518025	ENSBTAG00000012079	MYLK4	518025	protein-coding	-0,875771253348743	3,43985206476673	9,41873129955819	0,00214780070030287	0,0446651299228016
539606	ENSBTAG00000000042	PYCR1	539606	protein-coding	0,770247615349184	1,93949844230087	9,41359324418582	0,00215382738360432	0,0447173916984212
540819	ENSBTAG00000008182	FOSB	540819	protein-coding	-2,42327428767498	3,43671917918279	9,41054530950798	0,00215741056125537	0,0447188342232852
535122	ENSBTAG00000000204	TMEM268	535122	protein-coding	0,55668784930248	2,30712275243614	9,40291285860037	0,00216640988402923	0,0448323554374633
541283	ENSBTAG00000010549	IFRD1	541283	protein-coding	0,919667064131872	5,83279720910222	9,39526984674067	0,00217545981441996	0,0449465536657838
528410	ENSBTAG00000039556	WIPI1	528410	protein-coding	0,431602540440635	5,5513060100107	9,36906902467317	0,00220677572282045	0,0455196671383077
404155	ENSBTAG00000016959	LAPTM4B	404155	protein-coding	-0,459586859968915	5,35792071863762	9,36169832925852	0,002215667505186	0,0456291267613304
504847	ENSBTAG00000000599	CCNI	504847	protein-coding	0,336762902532941	7,46879227066198	9,35706885550902	0,00222127093407746	0,0456706222584877
505691	ENSBTAG00000011059	CDKN2C	505691	protein-coding	0,625692761232556	3,02917706351521	9,33859810740794	0,00224377104944401	0,0460588292681837
281941	ENSBTAG00000005710	NCAM1	281941	protein-coding	0,951589986789539	3,65499239817092	9,31832290588104	0,00226873556357119	0,0464962922988253
512602	ENSBTAG00000046256	TMEM132C	512602	protein-coding	1,34835970164109	0,09864087917763	9,30897494406502	0,00228034027620497	0,0466589882560462
515459	ENSBTAG00000004120	HEMK1	515459	protein-coding	0,479862252012242	2,83420788363848	9,25952831368042	0,00234273351335397	0,047854441401947
767822	ENSBTAG00000032137	PNPLA6	767822	protein-coding	-0,348805803718434	3,91715631703821	9,25675395058633	0,00234628517598923	0,047854441401947
537127	ENSBTAG00000012861	KIF4A	537127	protein-coding	0,722470058899346	2,633826269455	9,24436271710297	0,00236221490114462	0,0481022544749882
531391	ENSBTAG00000016156	MAPK3	531391	protein-coding	0,32846181564041	4,96920061638323	9,23230478209652	0,00237782150185077	0,0483427064761259
507809	ENSBTAG00000011403	RUSC2	507809	protein-coding	0,569713517656468	5,87749697969634	9,22671545868642	0,00238509121875756	0,0484131673702192
613577	ENSBTAG00000016896	HERPUD1	613577	protein-coding	-0,378671859504122	6,15812246492376	9,21642513332472	0,00239853429880345	0,0486085127720883
514869	ENSBTAG00000002105	TEX261	514869	protein-coding	0,278219363670802	5,33976411653137	9,21118419991702	0,00240541047664428	0,0486393846758097
505005	ENSBTAG00000010524	BCKDK	505005	protein-coding	-0,330001223759404	4,77247728213329	9,20458788242205	0,00241409337759104	0,0486393846758097
538442	ENSBTAG00000001311	MORF4L2	538442	protein-coding	-0,293788922192221	7,28015588792111	9,20451125355415	0,00241419443279012	0,0486393846758097
100141142	ENSBTAG00000016213	SYCE2	100141142	protein-coding	1,03215473335987	-0,126039232903982	9,20363930242826	0,00241534463071515	0,0486393846758097
534669	ENSBTAG00000009780	GTF2I	534669	protein-coding	-0,324026541257626	6,40212682051564	9,19976070568744	0,00242046766162522	0,0486655480718866
506494	ENSBTAG00000021620	PITHD1	506494	protein-coding	0,371626477912566	4,75805699236213	9,18750071531648	0,00243673385669894	0,0489153182873933
530447	ENSBTAG00000015004	TBCB	530447	protein-coding	0,357677876702403	4,36808426524145	9,1842151274481	0,00244111189592051	0,0489260332273706
516355	ENSBTAG00000017770	LOC516355	516355	protein-coding	0,322080863090478	5,30391711497464	9,14926593068271	0,00248817865660914	0,0497376442498592
539519	ENSBTAG00000015369	MLLT11	539519	protein-coding	0,765964332587727	3,14798403124677	9,1483514904169	0,00248942243947201	0,0497376442498592
614194	ENSBTAG00000020943	CTU2	614194	protein-coding	0,526871891399992	2,25609513388404	9,14069132909534	0,00249986627996436	0,0498680221710132
768330	ENSBTAG00000009517	DBI	768330	protein-coding	0,428676620450897	5,45515520440552	9,12462708672083	0,00252191286884078	0,0501670972430537
538940	ENSBTAG00000005751	CDAN1	538940	protein-coding	0,433185635306187	4,70438970965356	9,1240254512747	0,00252274237727307	0,0501670972430537
528098	ENSBTAG00000008101	PCSK5	528098	protein-coding	-0,682100852626411	2,50406663190893	9,11725548027385	0,00253209562750786	0,0502745414216733
282162	ENSBTAG00000012667	CAMK2G	282162	protein-coding	0,400677778743896	6,4797114199189	9,11157188687735	0,00253997513545406	0,0503524354344607
509187	ENSBTAG00000001840	INO80B	509187	protein-coding	0,35617679529028	3,82765611582934	9,09722447672068	0,00255997670984654	0,0506700211294198
518432	ENSBTAG00000031433	TEX9	518432	protein-coding	0,891011622361005	1,17439784510428	9,0789772758211	0,00258564610358763	0,0510986303732294
507986	ENSBTAG00000005380	MOCS2	507986	protein-coding	0,369155048435729	4,73639517262283	9,06955242553921	0,00259900675796208	0,0512511894466553
617269	ENSBTAG00000000289	ASB8	617269	protein-coding	0,289702266720602	5,50209058089167	9,06711088782814	0,0026024792930238	0,0512511894466553
534471	ENSBTAG00000012070	INTS2	534471	protein-coding	0,628887617106069	3,5106566565979	9,0650271563595	0,00260544665451292	0,0512511894466553
526674	ENSBTAG00000018399	MYH15	526674	protein-coding	1,51992292566213	0,00913924938354618	9,05655806587517	0,00261754255026708	0,0513266787450892
615807	ENSBTAG00000015166	PNLDC1	615807	protein-coding	0,654815293348786	3,21204850723391	9,05507625109987	0,00261966479012109	0,0513266787450892
614227	ENSBTAG00000026660	TAF12	614227	protein-coding	0,475658431376286	4,28560881892916	9,05387744929711	0,00262138297983091	0,0513266787450892
785293	ENSBTAG00000016377	IPP	785293	protein-coding	0,614313092131485	4,14410459379179	9,04778060971853	0,0026301390314377	0,0514190160570009
281816	ENSBTAG00000011444	HINT2	281816	protein-coding	0,442526539996343	3,78760733291101	9,04220231614103	0,00263817637602679	0,0514970410087316
505314	ENSBTAG00000004790	UBE2T	505314	protein-coding	0,510582323473585	3,3052826634789	9,03814424598696	0,00264403900819904	0,0515039543040776
513533	ENSBTAG00000017819	PMVK	513533	protein-coding	0,612676473752342	1,74049295809598	9,03635770108664	0,0026466241938294	0,0515039543040776
506840	ENSBTAG00000014002	CEP95	506840	protein-coding	0,306535473843639	4,38416041312087	9,03174512745873	0,00265331060193657	0,0515552427951859
525941	ENSBTAG00000017677	SCG3	525941	protein-coding	-1,15352273738834	0,293824547652993	9,02078050143564	0,00266927389623035	0,0517224626892705
509431	ENSBTAG00000016013	ASB14	509431	protein-coding	0,494554840235338	5,60605446890586	9,0202527985354	0,0026700446284946	0,0517224626892705
281649	ENSBTAG00000003209	BLCAP	281649	protein-coding	0,344872107940647	6,64255361977697	9,01546374922553	0,00267704957396485	0,0517793463949097
282311	ENSBTAG00000019315	PLA2G7	282311	protein-coding	-0,819483870993232	3,80790473560373	9,0092163644311	0,00268621568220263	0,0518777951250272
514745	ENSBTAG00000016465	DHCR7	514745	protein-coding	0,494765292188034	3,4036866076184	9,00286362494295	0,00269556904262017	0,0519795563718589
536863	ENSBTAG00000043961	MPDZ	536863	protein-coding	0,679436803047754	6,98573767705804	8,98189664560664	0,00272667478516592	0,0524998335715684
534995	ENSBTAG00000005765	SYNGR1	534995	protein-coding	0,434301514611367	4,22028117943996	8,97842636134856	0,00273185819820926	0,0525201801942739
534637	ENSBTAG00000049277	DISP1	534637	protein-coding	0,416142435458336	5,11556848052097	8,97367006618763	0,00273897872787128	0,0525776504820781
515354	ENSBTAG00000000940	TBCC	515354	protein-coding	0,357565240179477	4,58993059601656	8,96603238017971	0,0027504523656154	0,0527183844234747
504323	ENSBTAG00000000057	THBS3	504323	protein-coding	0,756254383963524	1,3729275666894	8,95592691876381	0,00276570823787995	0,0528838026730598
616916	ENSBTAG00000004824	REEP1	616916	protein-coding	0,439689092631316	5,57473223782883	8,9548143107645	0,00276739314687341	0,0528838026730598
100137722	ENSBTAG00000046467	PTP4A3	100137722	protein-coding	0,335999911536007	8,22389670956126	8,95009624759245	0,00277454966705917	0,0528935956808938
505560	ENSBTAG00000004625	PYGB	505560	protein-coding	-0,462502846585757	2,3898558272281	8,94899838197162	0,0027762176408295	0,0528935956808938
529891	ENSBTAG00000050814	CFAP70	529891	protein-coding	0,673952952476596	1,9746451022877	8,94512466845856	0,00278211106518136	0,0529266480217686
537241	ENSBTAG00000013628	PHYKPL	537241	protein-coding	0,531987136350997	2,28966314317014	8,93472651732098	0,00279799359500373	0,0531276074915264
100139161	ENSBTAG00000010047	TIAM2	100139161	protein-coding	0,839353361859036	2,28835552058323	8,9327497493213	0,00280102338546509	0,0531276074915264
530230	ENSBTAG00000012448	CCDC91	530230	protein-coding	0,534331679876507	4,04378518812655	8,92709434489235	0,00280970983193462	0,0532130610580832
613522	ENSBTAG00000020630	KCMF1	613522	protein-coding	0,279515436971112	6,75162440369821	8,91273805846123	0,00283188351200731	0,0535533156869495
317711	ENSBTAG00000021316	COL4A3	317711	protein-coding	1,19695545250397	1,39241355417581	8,90193566250339	0,00284868521341754	0,053791122716862
787200	ENSBTAG00000034113	GALNT10	787200	protein-coding	-0,595175032285226	3,09183339580227	8,88112010832846	0,00288134712308199	0,0543272664229103
507460	ENSBTAG00000009410	TBRG1	507460	protein-coding	0,329404518736914	4,30839725583758	8,86594280299176	0,00290540154554607	0,0546997714055694
786606	ENSBTAG00000016220	WIPF3	786606	protein-coding	-0,537384210758684	4,2201147108545	8,84782213338721	0,0029343882039962	0,0551638975956569
531489	ENSBTAG00000015343	DYNC2I2	531489	protein-coding	-0,531738308787539	2,30586727534892	8,83952285483624	0,0029477620215274	0,0553335800117688
100337422	ENSBTAG00000021447	SIM2	100337422	protein-coding	-1,20679929609179	1,16040565567966	8,83186713207168	0,00296015368046601	0,0554361455276024
511203	ENSBTAG00000019052	ANK3	511203	protein-coding	0,606421792841639	7,05793424964431	8,83076772788975	0,00296193753113614	0,0554361455276024
100297992	ENSBTAG00000000125	SPATA5	100297992	protein-coding	-0,562870590775257	2,5324599688441	8,8277835894238	0,00296678498518218	0,0554453340769656
514597	ENSBTAG00000009182	CLCN1	514597	protein-coding	0,427047934346213	6,57673471903622	8,82183362388054	0,00297647421441323	0,0554730292459411
509874	ENSBTAG00000006126	GTF3C1	509874	protein-coding	-0,368362502674206	4,70962175074905	8,82152094587875	0,00297698428341147	0,0554730292459411
534354	ENSBTAG00000009275	MTRF1L	534354	protein-coding	0,412701844069937	3,570051221898	8,81553095138965	0,00298677287292033	0,0555740619205513
613942	ENSBTAG00000000588	CHODL	613942	protein-coding	0,770254926957766	2,63140246344615	8,8068356656554	0,00300104054415212	0,0556836439002162
528153	ENSBTAG00000019868	RUFY1	528153	protein-coding	0,383031611366792	3,63207501090476	8,80660940796216	0,00300141272220855	0,0556836439002162
516258	ENSBTAG00000018922	TRMT10B	516258	protein-coding	0,5947830823077	3,9463385901136	8,80126093525293	0,00301022425301219	0,0557658283378255
509083	ENSBTAG00000018644	PDZRN3	509083	protein-coding	0,398670572103065	6,65184804245113	8,79160480561561	0,00302619919402433	0,0559268833915226
508735	ENSBTAG00000004571	PRPF4	508735	protein-coding	0,331227780115415	3,79007287242252	8,79069628606375	0,00302770665960235	0,0559268833915226
281476	ENSBTAG00000012962	SARS1	281476	protein-coding	0,40576489121014	5,99365631335196	8,78266626309984	0,00304106372923444	0,0560922001187923
615755	ENSBTAG00000021303	RSAD1	615755	protein-coding	0,533983210794834	3,55156260417271	8,77708467886675	0,00305038334087215	0,056182675512706
282211	ENSBTAG00000026502	CYP2D14	282211	protein-coding	0,971201916782595	1,79382749681598	8,77190859083428	0,00305905182248863	0,0562454930610848
533815	ENSBTAG00000026234	STK3	533815	protein-coding	0,437410127656645	3,64307821187776	8,76977472499768	0,00306263272502017	0,0562454930610848
540852	ENSBTAG00000001468	SAMD4A	540852	protein-coding	0,528486417700377	6,35353964674879	8,76628676382907	0,00306849514678677	0,0562719563878317
282298	ENSBTAG00000006884	PABPN1	282298	protein-coding	0,315569051970466	5,96966445420823	8,76284275552229	0,00307429488099756	0,0562971956121668
539670	ENSBTAG00000012094	SCAMP3	539670	protein-coding	0,322894869309404	5,35106591075405	8,74690775428967	0,00310127486176038	0,0567063601687961
510934	ENSBTAG00000015758	USB1	510934	protein-coding	-0,390268893534211	2,51253430433917	8,7443957762657	0,00310554985759809	0,0567063601687961
505258	ENSBTAG00000013341	GYG2	505258	protein-coding	0,629148339129273	3,67443519404263	8,73700498840321	0,00311816258551876	0,0568274024464024
512324	ENSBTAG00000018310	SETD3	512324	protein-coding	0,349668349739471	6,44658286059602	8,73528282653216	0,00312110900526717	0,0568274024464024
540938	ENSBTAG00000004834	CNOT10	540938	protein-coding	0,371696561928065	3,53790020264659	8,71845543869904	0,00315004801122502	0,0572723729126583
286870	ENSBTAG00000020308	EIF4G2	286870	protein-coding	-0,354768344674884	9,95682592722897	8,70607981047934	0,0031715049478404	0,0575802331970967
505408	ENSBTAG00000018363	RBM48	505408	protein-coding	0,470525780154147	3,56415187163905	8,6974825260727	0,00318649834114042	0,0577580249500277
767935	ENSBTAG00000010502	SERTAD3	767935	protein-coding	-0,421771339767737	4,4880128016967	8,69324632498331	0,00319391261201041	0,0577580249500277
509393	ENSBTAG00000003084	GPATCH2L	509393	protein-coding	0,58760643455113	5,27274422846054	8,6926758777702	0,00319491235678632	0,0577580249500277
281117	ENSBTAG00000037899	DLK1	281117	protein-coding	0,950196531320845	4,51942644030771	8,68738993938411	0,00320419143728819	0,0578436091097402
280750	ENSBTAG00000005574	CLU	280750	protein-coding	0,614410058446371	5,53628556773701	8,67991145268062	0,00321736618022995	0,0579991775860999
533430	ENSBTAG00000014493	TRIP4	533430	protein-coding	0,339535774287901	3,88119769058587	8,67493509169417	0,00322616345530008	0,0580755053686055
514526	ENSBTAG00000006563	KLHL40	514526	protein-coding	-1,08291283445801	7,85201495705204	8,67051789633705	0,00323399270834708	0,0580821037154204
534097	ENSBTAG00000007721	DPM1	534097	protein-coding	0,289182050029181	4,67190266033196	8,6695801017597	0,0032356573846337	0,0580821037154204
535035	ENSBTAG00000017597	ESCO1	535035	protein-coding	-0,425938528185608	4,42956551919227	8,66186128170516	0,0032493921625746	0,0581339323376867
507176	ENSBTAG00000010681	NR1H3	507176	protein-coding	0,364045278610826	4,30718256353865	8,65799462419474	0,00325629470773336	0,0581339323376867
511901	ENSBTAG00000040116	H1-10	511901	protein-coding	0,384653509785031	4,85070993888198	8,65436753059821	0,00326278314185561	0,0581339323376867
531974	ENSBTAG00000021919	NAV1	531974	protein-coding	0,594454241870642	3,88536642715621	8,65368852197318	0,00326399926597429	0,0581339323376867
281170	ENSBTAG00000010977	FRZB	281170	protein-coding	0,84140319074083	5,05976894676695	8,65321212974461	0,00326485277323473	0,0581339323376867
281705	ENSBTAG00000020679	CNTN1	281705	protein-coding	1,10920203299989	0,12643522306415	8,64943130524466	0,00327163457035868	0,0581339323376867
281937	ENSBTAG00000001332	MYO1C	281937	protein-coding	0,349396510937481	7,00690194110888	8,64760942635894	0,00327490764828816	0,0581339323376867
518085	ENSBTAG00000006590	NUDT16L1	518085	protein-coding	0,69757651347688	1,72829472965888	8,64585569994942	0,00327806143117956	0,0581339323376867
506632	ENSBTAG00000008350	KLHL21	506632	protein-coding	-0,458434060550932	6,39087070970107	8,64497046668189	0,00327965454690493	0,0581339323376867
536229	ENSBTAG00000014967	LOC536229	536229	protein-coding	0,824821531012454	1,2042930808695	8,63380328156931	0,00329981935132741	0,0584100151381695
618894	ENSBTAG00000045864	ZNF581	618894	protein-coding	0,774441134680667	0,36619817647443	8,62799231763355	0,00331036212319652	0,0585152482526696
281832	ENSBTAG00000006270	HSP90AA1	281832	protein-coding	-0,340563553961455	9,00554347395306	8,60704703699585	0,00334864786016255	0,0591099047382646
511083	ENSBTAG00000014392	ACTR10	511083	protein-coding	0,28864263688769	5,18326641597605	8,59253133325411	0,0033754447862524	0,059449497688793
509952	ENSBTAG00000019663	DECR1	509952	protein-coding	0,491647006828495	3,2081341654569	8,5915692825652	0,0033772284771743	0,059449497688793
513045	ENSBTAG00000007430	MYBBP1A	513045	protein-coding	-0,379986633890994	4,80603832367946	8,58229584093831	0,00339447111728937	0,0596704888256102
540520	ENSBTAG00000008433	PGAP2	540520	protein-coding	0,425258096482545	3,60246206385214	8,57384352703864	0,00341026493588192	0,0598654370192679
506638	ENSBTAG00000004675	ZNF18	506638	protein-coding	0,565762864975762	2,72510580823052	8,56308761753622	0,00343047127726232	0,0601372010271592
509378	ENSBTAG00000014956	JSRP1	509378	protein-coding	0,334523463641407	8,04439718826558	8,55611179661724	0,00344364126837127	0,060258285516797
515222	ENSBTAG00000047801	CRELD2	515222	protein-coding	-0,682193349649694	1,88719135490736	8,55441748504208	0,00344684779258492	0,060258285516797
505842	ENSBTAG00000005678	AACS	505842	protein-coding	0,563029047713785	2,4014799615483	8,54537672442372	0,00346400902593143	0,0604752302785038
100848535	ENSBTAG00000019039	ZNF239	100848535	protein-coding	0,562274611351721	2,55643170311958	8,53659145422642	0,00348076850624764	0,0606845764096079
538801	ENSBTAG00000015368	SEPTIN4	538801	protein-coding	0,446821957261727	4,04464470719767	8,49888890196398	0,0035536341908971	0,0618701810499964
282241	ENSBTAG00000011206	GALNT1	282241	protein-coding	0,342238746338423	5,26857376732847	8,47453440520712	0,00360152552216821	0,062589643523974
613960	ENSBTAG00000023523	GKAP1	613960	protein-coding	0,292649793571097	7,04079024391643	8,47288446759696	0,00360479364367667	0,062589643523974
616044	ENSBTAG00000012740	PIGB	616044	protein-coding	0,533212862101941	2,49005761729581	8,45668561466111	0,00363704018660347	0,0630065394503128
281296	ENSBTAG00000017512	MAPT	281296	protein-coding	0,447269564444041	5,31172007760292	8,45585296255364	0,00363870562551897	0,0630065394503128
615851	ENSBTAG00000001455	HOXA7	615851	protein-coding	-0,629148643213009	1,96720946917382	8,447595894727	0,00365526313480009	0,0630941840832925
539635	ENSBTAG00000018165	RIPOR2	539635	protein-coding	-0,80547293977752	3,65263422528001	8,446061385107	0,003658348647363	0,0630941840832925
101905790	ENSBTAG00000052626	ZNF852	101905790	protein-coding	0,846082978816404	1,03430688826582	8,44461958391073	0,00366125016017487	0,0630941840832925
505369	ENSBTAG00000017103	MAP3K13	505369	protein-coding	-0,774986007242818	0,238227175300534	8,44345413931698	0,00366359723717712	0,0630941840832925
514695	ENSBTAG00000003946	NECAB3	514695	protein-coding	0,833707575451699	1,99205159780499	8,42849313659172	0,00369386330883888	0,0635294572048546
404191	ENSBTAG00000016881	ANPEP	404191	protein-coding	1,53773566524446	1,61582954332321	8,40743485266813	0,00373689559532598	0,0641288239570695
511121	ENSBTAG00000010919	USP47	511121	protein-coding	0,287123973638013	7,99430561947973	8,40651321406198	0,00373879055363759	0,0641288239570695
508325	ENSBTAG00000001058	SRPK3	508325	protein-coding	0,375637363640157	6,83050487722926	8,40129136492242	0,00374954553970286	0,0641430021461833
513699	ENSBTAG00000016429	TMEM205	513699	protein-coding	0,493067884405829	3,43661699313072	8,39807313950018	0,0037561895046466	0,0641430021461833
768080	ENSBTAG00000002361	TMCC2	768080	protein-coding	-0,750917614247933	0,483877113152474	8,39683502544584	0,0037587487558977	0,0641430021461833
538609	ENSBTAG00000008688	HEYL	538609	protein-coding	0,444227181901907	5,31014203734759	8,39633790969543	0,00375977682101459	0,0641430021461833
538845	ENSBTAG00000039075	ZNF527	538845	protein-coding	0,435438304343818	3,04406416686261	8,3893448598972	0,00377426921432527	0,0643040485819514
327696	ENSBTAG00000015853	SDHC	327696	protein-coding	0,340167274282355	6,10217450666214	8,38229174733065	0,00378894364082859	0,0644677616535101
614659	ENSBTAG00000045909	FAM174A	614659	protein-coding	0,321611819977226	4,43674075745288	8,3667776037833	0,0038214263186926	0,0649336351909221
540719	ENSBTAG00000004850	KPNA3	540719	protein-coding	0,434302962285231	7,55522677805624	8,36322093747264	0,00382891290429163	0,0649740993772262
617148	ENSBTAG00000026586	PPP1R14C	617148	protein-coding	0,516204713981293	4,24590658991401	8,35915090760069	0,00383749839977605	0,0650330787402793
508343	ENSBTAG00000019153	JMJD6	508343	protein-coding	-0,429857621194507	3,46623418964596	8,34822431183261	0,0038606444186808	0,0653383264847747
785007	ENSBTAG00000030520	PROB1	785007	protein-coding	-0,309648995340341	5,60620225431564	8,33846092514489	0,00388144652157757	0,0656031472511523
517560	ENSBTAG00000009514	PPWD1	517560	protein-coding	0,264553894085811	4,81995152331442	8,32517682319899	0,00390993320566562	0,0659969760059765
100313332	ENSBTAG00000045010	MIR2350	100313332	ncRNA	0,699969203820389	1,37183144326814	8,32077430606566	0,0039194209012768	0,0660694964378144
528386	ENSBTAG00000021992	CAVIN4	528386	protein-coding	0,372725319867113	7,34726268829358	8,3181430082292	0,00392510269008666	0,0660777538845673
527935	ENSBTAG00000009199	GLIS2	527935	protein-coding	0,593292901200005	3,19086346228539	8,31344530939763	0,00393526732399377	0,0661613569781622
615658	ENSBTAG00000021519	CAMLG	615658	protein-coding	0,387253845165521	3,94141214371895	8,30430918069133	0,0039551123567136	0,0664072756779605
518834	ENSBTAG00000006837	UBA6	518834	protein-coding	0,480816984824717	3,79353061720459	8,27821022815698	0,00401236594023175	0,0672655725727019
506408	ENSBTAG00000014768	ZNF786	506408	protein-coding	0,480666600587792	4,21674409304088	8,2762040388491	0,00401680169366335	0,0672655725727019
504393	ENSBTAG00000012940	TMEM25	504393	protein-coding	1,06000401585565	0,891810629434155	8,26922859050106	0,00403226352342002	0,0673676540822719
617336	ENSBTAG00000018214	SHISA2	617336	protein-coding	0,939976327234685	5,8906808816933	8,26867908972658	0,00403348412121405	0,0673676540822719
280719	ENSBTAG00000002321	AMT	280719	protein-coding	0,421550999189255	4,58239992047816	8,256739517656	0,00406009835034687	0,0677232918805565
520174	ENSBTAG00000010196	NUP43	520174	protein-coding	0,544845297389039	4,90639446900434	8,24409800952669	0,00408847206630026	0,0680893108046238
505543	ENSBTAG00000014782	STAB1	505543	protein-coding	0,54200560970216	4,40068842032117	8,24220349561612	0,00409274163318435	0,0680893108046238
100296455	ENSBTAG00000048585	SLN	100296455	protein-coding	0,483974931937478	10,9153692014976	8,23708697551051	0,00410429515576149	0,0681923817850867
281496	ENSBTAG00000006523	SOD2	281496	protein-coding	-0,268480671759894	6,72447942085397	8,22472166334574	0,0041323542792757	0,0685690650747613
520210	ENSBTAG00000020700	CLCN6	520210	protein-coding	0,527073853120547	4,02737673622028	8,2189437336782	0,00414553229154711	0,0686162510055438
286811	ENSBTAG00000011263	EIF6	286811	protein-coding	0,297941443530608	4,96107905403246	8,21874743445914	0,00414598075141535	0,0686162510055438
505681	ENSBTAG00000005688	MRPS2	505681	protein-coding	-0,409939787134534	4,49568638634134	8,2007596440287	0,00418728544271374	0,0691235800572574
615668	ENSBTAG00000003557	CCDC117	615668	protein-coding	-0,424565124821642	5,11625687335977	8,20066777744819	0,00418749746398566	0,0691235800572574
505066	ENSBTAG00000013735	TBCE	505066	protein-coding	0,310700551622079	3,97333660274366	8,1869489726715	0,00421928242301926	0,0695580406706815
407132	ENSBTAG00000001652	SLCO3A1	407132	protein-coding	0,454961906348341	2,72453547796221	8,17808730792562	0,00423994436382615	0,0698082431027366
614084	ENSBTAG00000011680	PAPLN	614084	protein-coding	0,975633626272339	0,605146377259136	8,16540691164889	0,00426968936786256	0,0702071532103188
281758	ENSBTAG00000016819	FABP3	281758	protein-coding	-0,607455313405346	6,96394767748468	8,16110112577627	0,00427983789131701	0,0702832217326343
535508	ENSBTAG00000025718	HMGCLL1	535508	protein-coding	1,09640332067856	0,970413569947326	8,1571324435154	0,00428921362396148	0,0703464198352549
533634	ENSBTAG00000014405	OSBPL6	533634	protein-coding	0,429932802414339	4,14573742602295	8,15098934499549	0,00430376750985259	0,0704942716832612
282049	ENSBTAG00000007703	NMT2	282049	protein-coding	-0,448553424068899	2,75636271138064	8,14375722413739	0,00432096589257701	0,0706850037465651
768076	ENSBTAG00000031885	LYSET	768076	protein-coding	0,4838963108852	2,37977236105739	8,13608597180839	0,00433928503124772	0,0708935566016557
533360	ENSBTAG00000020218	ANXA7	533360	protein-coding	0,580088474377494	5,64620665778934	8,13109138746353	0,00435125469965017	0,0709339331229693
512106	ENSBTAG00000030301	MAP7D1	512106	protein-coding	0,290284603827444	7,2789259776738	8,13040452390018	0,00435290341549768	0,0709339331229693
508389	ENSBTAG00000007137	RFC5	508389	protein-coding	0,398007393031754	4,76756193267095	8,12274427601713	0,00437133387932439	0,0711431793889534
519188	ENSBTAG00000051102	KCNK3	519188	protein-coding	-1,75815803460115	0,0217948289102716	8,11656482807112	0,00438625943838753	0,0712949219314919
615310	ENSBTAG00000022699	CAV3	615310	protein-coding	0,488034762150439	5,86154115755984	8,1041463704617	0,00441641152256289	0,0716475095280108
616055	ENSBTAG00000012481	RANGAP1	616055	protein-coding	-0,402836640900447	4,3848663738236	8,10299786829966	0,00441921073147548	0,0716475095280108
444863	ENSBTAG00000014863	GYPC	444863	protein-coding	0,345400564028538	6,59962086945584	8,09051280591735	0,00444975699568709	0,0720388378706154
783989	ENSBTAG00000044135	PIGO	783989	protein-coding	0,486001535248562	5,30048150819712	8,08851351054761	0,00445466845322341	0,0720388378706154
540923	ENSBTAG00000011908	CPQ	540923	protein-coding	1,18617091486819	-0,289711039874508	8,06827055139567	0,0045047091627836	0,0727556262877498
615509	ENSBTAG00000009390	MINDY4	615509	protein-coding	0,792524531494349	1,14645232626037	8,06343025561615	0,00451675896342247	0,0728577836850162
281276	ENSBTAG00000012314	LDLR	281276	protein-coding	0,863998965342317	2,68015592178546	8,05436045932847	0,00453942645327058	0,0730225324731551
536988	ENSBTAG00000005034	CAPN5	536988	protein-coding	0,577508149371922	3,79188652039273	8,0531784466292	0,00454238909273665	0,0730225324731551
539691	ENSBTAG00000000490	RTKN	539691	protein-coding	0,525753022201825	1,83265153068501	8,05246220953665	0,0045441852532992	0,0730225324731551
538875	ENSBTAG00000018807	MYBPHL	538875	protein-coding	0,756087184247294	1,20834070190396	8,03985204471445	0,00457592742856978	0,0734398844683576
616130	ENSBTAG00000018999	MGRN1	616130	protein-coding	0,271623598942065	5,8777172322185	8,03678720779754	0,00458367625489004	0,0734715965944402
540647	ENSBTAG00000011959	GPR19	540647	protein-coding	-1,09562686118335	-0,231453510002926	8,03152031394581	0,00459702376941015	0,0735928572494125
537946	ENSBTAG00000012992	CDH6	537946	protein-coding	-0,836348281700966	0,188283289977081	8,02075969870153	0,00462441681524512	0,0739383829241516
523797	ENSBTAG00000012263	ASAP3	523797	protein-coding	0,731539589600365	2,30197682154236	8,0087144353477	0,00465527742733381	0,0743105892504404
533378	ENSBTAG00000014930	MYLK2	533378	protein-coding	0,453655008838414	9,77070532578895	8,0071216934167	0,00465937378972668	0,0743105892504404
533228	ENSBTAG00000007804	RILPL2	533228	protein-coding	-0,64895470864951	2,58488169319239	8,00141679724932	0,00467407632311207	0,0744517764258415
287024	ENSBTAG00000017680	NOS3	287024	protein-coding	0,700121082179161	4,86745246451105	7,99745940721685	0,00468430297231843	0,0745214049108709
514514	ENSBTAG00000038381	SLC26A6	514514	protein-coding	0,418345803212268	2,98039469641419	7,99419388735744	0,00469275885749799	0,0745627240691348
511858	ENSBTAG00000016709	NT5C3A	511858	protein-coding	0,462648290695655	4,63701577140332	7,97738084813905	0,00473654204603832	0,0751531156501415
505585	ENSBTAG00000008001	NUCKS1	505585	protein-coding	0,347759902759309	6,31229059357205	7,97540051240226	0,00474172639797781	0,0751531156501415
615821	ENSBTAG00000026604	LYRM2	615821	protein-coding	0,487423573684619	2,79447075699737	7,97008744205737	0,0047556641435067	0,0752802705900619
523664	ENSBTAG00000016104	BTAF1	523664	protein-coding	0,516699805048138	5,0568741044316	7,96150849975484	0,00477825738528805	0,0755439524752311
613918	ENSBTAG00000011310	NALF2	613918	protein-coding	-0,833811394889782	1,94184707203255	7,93909070444954	0,00483781380030863	0,0763221382530089
510574	ENSBTAG00000016882	VPS26A	510574	protein-coding	0,3141307927027	4,82596723992882	7,93847040755766	0,00483947242635171	0,0763221382530089
509244	ENSBTAG00000002404	TMX2	509244	protein-coding	0,307077678429636	4,61159537223774	7,93608786771494	0,00484584854190162	0,0763281118722548
116601118	ENSBTAG00000048660	C19H17orf113	116601118	protein-coding	-1,14817812034811	-0,116912950089582	7,93032338191838	0,00486131079456862	0,0763626662752509
100126183	ENSBTAG00000038286	PPDPFL	100126183	protein-coding	-1,06587306030758	5,41832524594014	7,9300088613452	0,00486215588714893	0,0763626662752509
526370	ENSBTAG00000011689	LENG8	526370	protein-coding	0,286352710276811	7,35999371233201	7,92856310201102	0,0048660424569206	0,0763626662752509
519992	ENSBTAG00000020122	USP16	519992	protein-coding	0,302344558235961	5,11354211604709	7,92035277930995	0,00488817400172578	0,0765382404119557
497016	ENSBTAG00000048155	FCN1	497016	protein-coding	-1,63186206379975	1,27207094700349	7,91995152897562	0,00488925822699144	0,0765382404119557
539018	ENSBTAG00000053699	ZFP64	539018	protein-coding	-0,621229655212913	0,563934509959038	7,90981405544833	0,00491673230954153	0,0767794504337853
539018.1	ENSBTAG00000053699	ZFP64	539018	protein-coding	-0,621229655212913	0,563934509959038	7,90981405544833	0,00491673230954153	0,0767794504337853
520924	ENSBTAG00000011127	NUP205	520924	protein-coding	0,368144947385112	3,98838741701087	7,90466858587122	0,00493073743822032	0,0767977961057263
539140	ENSBTAG00000020350	DUSP2	539140	protein-coding	-1,38987232378531	0,904853765350232	7,90416556725678	0,00493210875200164	0,0767977961057263
540355	ENSBTAG00000000188	HS3ST5	540355	protein-coding	0,909690040904016	1,29607518746059	7,90273536871056	0,00493600983849172	0,0767977961057263
509942	ENSBTAG00000002878	CHRD	509942	protein-coding	0,594626810726205	2,85931064340407	7,90044648466001	0,00494225966482636	0,0768011462200794
540154	ENSBTAG00000008078	TRIM59	540154	protein-coding	1,06999600288739	-0,620066206738421	7,89822578500692	0,00494833101909868	0,0768017181464255
613647	ENSBTAG00000039415	CHMP4A	613647	protein-coding	0,406527138422903	3,14624799272408	7,88867823440503	0,00497452055240346	0,0771141572112531
537062	ENSBTAG00000004860	SLC27A6	537062	protein-coding	-1,48357010448864	2,77106761789392	7,88253466263043	0,00499144739640266	0,0772663868471661
282110	ENSBTAG00000013620	UCHL5	282110	protein-coding	0,241406627576175	5,80531076093649	7,88071117339331	0,00499648278268388	0,0772663868471661
518615	ENSBTAG00000002673	FIGNL2	518615	protein-coding	1,17639188039881	-0,386256896890417	7,86027990046048	0,00505325691711159	0,0780495155146592
510240	ENSBTAG00000017418	RRP1B	510240	protein-coding	0,335114836659491	3,87309310638892	7,85251546312428	0,00507500463049272	0,078290404766401
532574	ENSBTAG00000003763	MYO5C	532574	protein-coding	1,33918030473256	1,46277910406974	7,84022975346226	0,00510961120205925	0,0787212451638026
616643	ENSBTAG00000024826	TECRL	616643	protein-coding	0,59382859594225	3,24150954927477	7,83821699155507	0,0051153036654722	0,0787212451638026
614153	ENSBTAG00000051230	SLC43A1	614153	protein-coding	0,43118597863511	4,58629909739183	7,83062985829314	0,00513681964718182	0,0788605104378277
104968668	ENSBTAG00000027197	KIF6	104968668	protein-coding	1,1239347250045	0,305828630676572	7,82984126216945	0,00513906127364987	0,0788605104378277
777770	ENSBTAG00000019138	KIF3C	777770	protein-coding	0,580398485582	2,73386631986263	7,8284768421568	0,0051429420651683	0,0788605104378277
614679	ENSBTAG00000024974	HEXIM2	614679	protein-coding	0,781428447006947	0,914905253619604	7,82250354528522	0,00515996698186528	0,0790263535237057
789422	ENSBTAG00000020115	UBE2O	789422	protein-coding	-0,287679342041544	4,72589890303812	7,81338725091243	0,00518606078054219	0,0793305235023563
539092	ENSBTAG00000008285	OXR1	539092	protein-coding	0,484437995516757	5,61782733115889	7,80947470527528	0,00519730096887209	0,0794070221258525
510821	ENSBTAG00000018563	SFRP2	510821	protein-coding	-0,911596865113724	0,737425800460718	7,80309720309912	0,00521567587954352	0,0795922145311155
504819	ENSBTAG00000008921	NEXN	504819	protein-coding	-0,505021970244867	8,75680839196171	7,79840875283741	0,00522922650244252	0,0797034319719592
614759	ENSBTAG00000007363	LSM3	614759	protein-coding	0,460837359673099	3,57840614706617	7,78979458528964	0,00525421689696946	0,0799885388130746
521100	ENSBTAG00000021134	DPP9	521100	protein-coding	-0,283139538371722	5,15937571348198	7,75382583618664	0,0053598876524158	0,0814997492858971
514024	ENSBTAG00000019568	IFT74	514024	protein-coding	0,367569707279346	3,72769144768521	7,75024585785636	0,0053705229453739	0,0815640161405414
100140500	ENSBTAG00000008739	SAMD11	100140500	protein-coding	0,683216410957868	3,13211095633314	7,73710835306058	0,00540973614126136	0,0820616351249504
511255	ENSBTAG00000021170	OSBPL9	511255	protein-coding	0,325989036939326	5,23622209586905	7,73010724044233	0,00543075236833987	0,08228236356174
515461	ENSBTAG00000013579	SARAF	515461	protein-coding	-0,32172833816376	6,08040800347483	7,72198331581755	0,00545524346891998	0,0825551529476154
614675	ENSBTAG00000011182	PDLIM1	614675	protein-coding	0,346405784194992	6,73902790026257	7,71774627505109	0,00546806147953089	0,082650853266021
515957	ENSBTAG00000031774	H1-12	515957	protein-coding	1,09623253807331	0,385951149985426	7,70279713451938	0,00551353185555338	0,0831267968795711
505824	ENSBTAG00000010647	NTRK2	505824	protein-coding	0,918187372955877	0,9213843026918	7,70125137043103	0,00551825550365379	0,0831267968795711
515590	ENSBTAG00000018732	HSPA12B	515590	protein-coding	0,513186032249715	5,08689981266484	7,69901503124048	0,00552509676169508	0,0831267968795711
533794	ENSBTAG00000003177	SLC25A33	533794	protein-coding	0,965088087841409	2,82362611731936	7,6988260264925	0,00552567534848096	0,0831267968795711
513593	ENSBTAG00000035081	SERINC2	513593	protein-coding	0,326831673009169	6,52292152922546	7,69431291537702	0,00553950938094604	0,0832365240747346
530618	ENSBTAG00000005824	SPOP	530618	protein-coding	-0,304445960741928	4,71544456422402	7,68587434545693	0,00556547094858848	0,0835280056163745
507711	ENSBTAG00000004476	ADHFE1	507711	protein-coding	0,424214952397979	3,47604750851551	7,6820951521276	0,00557713796812443	0,0836045169850644
505060	ENSBTAG00000001992	CYP51A1	505060	protein-coding	0,66065620930756	2,60910025987772	7,67974281891956	0,00558441261606544	0,0836150816054881
282702	ENSBTAG00000003130	CHRNA3	282702	protein-coding	0,921413734249294	1,61368487225256	7,67708135300795	0,00559265493296945	0,0836400932219767
100295249	ENSBTAG00000012149	HOXC8	100295249	protein-coding	0,534044984658818	4,65205817679735	7,66906792500966	0,00561754677791643	0,0839137533363174
540474	ENSBTAG00000005431	LMCD1	540474	protein-coding	0,583007536375752	6,99502794474223	7,66444210029599	0,00563196722993659	0,0840305356804255
786335	ENSBTAG00000039958	GYS1	786335	protein-coding	-0,293224470319268	8,73284790979639	7,65709281760584	0,00565495541486689	0,0840542412403739
521224	ENSBTAG00000005448	LOC521224	521224	protein-coding	0,541854399589346	4,05507599044915	7,65683252460173	0,00565577135064865	0,0840542412403739
535441	ENSBTAG00000022036	ZNRF3	535441	protein-coding	-0,801070704165074	0,985268798761773	7,65657913199956	0,0056565657712013	0,0840542412403739
515677	ENSBTAG00000007917	TSHZ2	515677	protein-coding	-0,552953753893407	3,27424838105421	7,65427381044985	0,00566379849991916	0,0840542412403739
282321	ENSBTAG00000010619	PPP3R1	282321	protein-coding	0,340497933606633	7,68049697978525	7,6533886664045	0,0056665780611488	0,0840542412403739
506526	ENSBTAG00000008373	ITGA10	506526	protein-coding	0,584210205569512	1,59573518351098	7,64533261678787	0,00569194000032949	0,0842766176249448
784089	ENSBTAG00000017616	ADSS1	784089	protein-coding	0,304003379699937	8,09768786171977	7,6433669159502	0,00569814594323693	0,0842766176249448
767905	ENSBTAG00000011590	GLIPR1	767905	protein-coding	-1,35066408695304	-0,556611048366237	7,64232589643884	0,00570143535594228	0,0842766176249448
505991	ENSBTAG00000010371	CHAC1	505991	protein-coding	-1,43166309035946	-0,218972643241343	7,6152956592086	0,00578752692670683	0,0853585947560476
521542	ENSBTAG00000001295	DEPDC5	521542	protein-coding	0,369449808832532	3,32568914319387	7,61311212404168	0,00579453913272029	0,0853585947560476
286799	ENSBTAG00000009476	VEGFD	286799	protein-coding	0,883192525054939	0,304439381321247	7,61170037929071	0,00579907742295004	0,0853585947560476
539166	ENSBTAG00000052347	LOC539166	539166	protein-coding	0,460383194159983	2,97098936471155	7,61095959790292	0,00580146023917508	0,0853585947560476
493724	ENSBTAG00000012317	PNP	493724	protein-coding	-0,362006755658937	7,65054945732604	7,59336628446556	0,00585834582727641	0,0859360357564101
112443003	ENSBTAG00000004929	RIMOC1	112443003	protein-coding	0,464724533451693	5,12611830942383	7,59303073049163	0,00585943630794291	0,0859360357564101
516334	ENSBTAG00000019596	GPRC5B	516334	protein-coding	0,575308443060597	3,38816074604547	7,59256098510709	0,0058609632306564	0,0859360357564101
531821	ENSBTAG00000006117	FLYWCH1	531821	protein-coding	0,491209001497288	3,83680545749005	7,59021232722579	0,00586860371050809	0,0859490442159223
541106	ENSBTAG00000018438	RRAGD	541106	protein-coding	0,388934556849234	7,14905180361936	7,57814570895151	0,00590801845088383	0,0864026156792786
282644	ENSBTAG00000009080	ITGB6	282644	protein-coding	0,73671061097257	5,03704077486646	7,57581590057705	0,00591565965375377	0,0864026156792786
510183	ENSBTAG00000001662	EHD3	510183	protein-coding	-0,573782495539827	2,10283194930948	7,5745120536301	0,00591994035297642	0,0864026156792786
521982	ENSBTAG00000014081	NBAS	521982	protein-coding	-0,406973220132147	4,22246205977633	7,57226099873583	0,00592733829854635	0,0864114943019466
508912	ENSBTAG00000019471	CNIH4	508912	protein-coding	0,415309054616451	4,15293475102502	7,56287470671988	0,0059582875400728	0,0867181212590643
537703	ENSBTAG00000001014	MAPK7	537703	protein-coding	0,412926691663962	2,67977215476256	7,56078693055695	0,00596519391019994	0,0867181212590643
407147	ENSBTAG00000010954	ART3	407147	protein-coding	-0,617515152943619	6,69162976073469	7,55969408393848	0,00596881230635187	0,0867181212590643
538615	ENSBTAG00000007629	THAP1	538615	protein-coding	-0,563085680461567	1,83978047637093	7,55317483753563	0,00599044399187228	0,0869074544864557
538924	ENSBTAG00000001739	CDH20	538924	protein-coding	1,06814282771196	-0,368314989859409	7,55099777435942	0,00599768556547359	0,0869074544864557
536989	ENSBTAG00000019347	PLXDC1	536989	protein-coding	0,748260024375589	3,23909299002998	7,54625060909245	0,00601350706829745	0,0869074544864557
534657	ENSBTAG00000014294	ST7L	534657	protein-coding	0,405655458437676	5,03487442017347	7,54556112511133	0,00601580854147682	0,0869074544864557
525795	ENSBTAG00000013191	AGRN	525795	protein-coding	0,535362682261953	5,12786147816461	7,54550765299313	0,00601598706706745	0,0869074544864557
540767	ENSBTAG00000008376	SMRP1	540767	protein-coding	-0,478708297075627	4,67114723627075	7,5415631624236	0,00602917132568151	0,0869991649228441
504970	ENSBTAG00000003958	TMEM220	504970	protein-coding	0,650727494559247	1,07955856180063	7,53655128185416	0,006045965820087	0,0871427032754783
515228	ENSBTAG00000012366	MRPS23	515228	protein-coding	0,328400464614927	4,6766762589367	7,53193153762822	0,00606148856868504	0,0872449463375241
281199	ENSBTAG00000013631	GLUL	281199	protein-coding	-0,572255861411303	9,71930916777893	7,53014592280434	0,00606749928380967	0,0872449463375241
540046	ENSBTAG00000017611	CCSER2	540046	protein-coding	0,365404256104763	6,09342284417424	7,52832806862145	0,00607362477057016	0,0872449463375241
613306	ENSBTAG00000017439	MIEF1	613306	protein-coding	0,360540745000466	4,63159403100931	7,51939491904036	0,00610381795969133	0,087579809665154
531079	ENSBTAG00000021504	TIRAP	531079	protein-coding	0,472945335168037	2,42909050164317	7,51640695330232	0,00611395114505096	0,0876264146656121
505828	ENSBTAG00000009374	PARP2	505828	protein-coding	0,411236386920721	3,28460620603499	7,51010916013654	0,00613536531698975	0,0878344143861963
508345	ENSBTAG00000018257	APIP	508345	protein-coding	0,359100248927435	4,0072817304227	7,5032627280587	0,00615873185568718	0,0880698655363266
515509	ENSBTAG00000002137	SUGT1	515509	protein-coding	-0,272921838676767	5,31258277824702	7,49706130619813	0,00617997538939191	0,0882652701173934
281229	ENSBTAG00000014685	HPRT1	281229	protein-coding	0,260901699833216	5,15377200501042	7,49522881249392	0,00618626706566472	0,0882652701173934
514255	ENSBTAG00000007895	SLC20A1	514255	protein-coding	0,58353033654302	5,7267365152929	7,48605945437405	0,00621784743566479	0,0885834166552042
280839	ENSBTAG00000038735	LHB	280839	protein-coding	0,713787769133504	1,82940074338417	7,48055671327575	0,00623687848830146	0,0885834166552042
538998	ENSBTAG00000013606	FKBP2	538998	protein-coding	0,407836236309011	3,34097873473382	7,47944198384313	0,0062407409798351	0,0885834166552042
515770	ENSBTAG00000021894	PPOX	515770	protein-coding	0,41971155240849	3,22069085456471	7,47777421461571	0,00624652429068505	0,0885834166552042
532919	ENSBTAG00000018153	NRBP1	532919	protein-coding	0,23401790288716	5,98367403077652	7,47764744424971	0,00624696411496624	0,0885834166552042
525636	ENSBTAG00000009302	RCAN2	525636	protein-coding	-0,608445752172092	2,5426629436899	7,47606788801155	0,00625244696798808	0,0885834166552042
281078	ENSBTAG00000001137	CLTA	281078	protein-coding	-0,312033387807546	4,89644324375429	7,47467469830631	0,00625728699403069	0,0885834166552042
789748	ENSBTAG00000019227	LOC789748	789748	protein-coding	-1,19600361347124	0,0915346842537003	7,47031538891395	0,00627245621832959	0,0886995003229785
407234	ENSBTAG00000009050	ADIPOR2	407234	protein-coding	-0,513001000044779	6,03557476218855	7,46331694877959	0,00629688744939693	0,0889461560138455
767586	ENSBTAG00000009568	KANK2	767586	protein-coding	0,482036475292609	5,11899024870158	7,45166384884802	0,00633778360954567	0,0893347002711823
535182	ENSBTAG00000019295	MDH1	535182	protein-coding	-0,340163297243104	8,02002170713043	7,45147948343652	0,00633843280780055	0,0893347002711823
533927	ENSBTAG00000047434	TSNAX	533927	protein-coding	0,42047080315384	3,87393584715151	7,44667205847128	0,00635538497672267	0,0894745404853423
281849	ENSBTAG00000002402	IGF2R	281849	protein-coding	-0,495822456761231	7,05370963259695	7,43470598194412	0,00639778157678732	0,0899030563956
281480	ENSBTAG00000046019	SDHA	281480	protein-coding	-0,221917525166076	8,52244622107016	7,43409602061052	0,00639995042778452	0,0899030563956
414345	ENSBTAG00000013118	CD86	414345	protein-coding	0,876493826761105	1,12138662079034	7,43148002381998	0,0064092606924811	0,0899345764423451
539076	ENSBTAG00000010290	GGNBP2	539076	protein-coding	0,309513754519375	4,97312993329033	7,42852257610268	0,00641980282488747	0,0899452640717702
512647	ENSBTAG00000015556	UBA3	512647	protein-coding	0,272281185529047	5,03860041872847	7,42730254381889	0,00642415691374551	0,0899452640717702
513258	ENSBTAG00000011732	PGAP3	513258	protein-coding	0,41692224196852	3,55167939659186	7,42419531498729	0,0064352597092014	0,0900017036472597
528991	ENSBTAG00000011360	XAB2	528991	protein-coding	-0,312068385934771	4,03098957677472	7,41953931237913	0,00645193328728772	0,0901358451671909
508039	ENSBTAG00000014136	FAAP20	508039	protein-coding	0,482055611935447	2,0848049757179	7,41653520480266	0,00646271467766238	0,0901639962146671
539811	ENSBTAG00000008487	VPS37D	539811	protein-coding	1,0641389825944	-0,616147687884113	7,41503175867882	0,00646811727382659	0,0901639962146671
504923	ENSBTAG00000009145	SLC7A4	504923	protein-coding	0,735017548801425	2,64634337170329	7,41016878092135	0,00648562386150808	0,0903091191306492
539986	ENSBTAG00000027064	BTBD11	539986	protein-coding	-1,03768509356801	1,99471427207563	7,40642466482682	0,00649913553302307	0,0903983583921144
505645	ENSBTAG00000018071	TMOD4	505645	protein-coding	0,296322403965205	10,2969724316933	7,4023917418223	0,00651372159669619	0,0905023305252755
539785	ENSBTAG00000007875	SAFB	539785	protein-coding	0,211328355794882	6,821014342463	7,39615504314795	0,00653634399899821	0,0907176118595968
783986	ENSBTAG00000013326	ANAPC10	783986	protein-coding	0,392755888466425	2,48843529324076	7,39065242536073	0,00655637027335639	0,0908357862285902
617807	ENSBTAG00000018417	PSMF1	617807	protein-coding	0,324990949457252	5,04893620871463	7,38989461856454	0,00655913314560183	0,0908357862285902
281909	ENSBTAG00000019761	MANBA	281909	protein-coding	0,860532570791392	2,22135771894206	7,3839978118763	0,00658067284841611	0,0908723238084497
510376	ENSBTAG00000011734	ANKRD1	510376	protein-coding	1,08951196067461	9,5423449256304	7,38354842309981	0,00658231732296594	0,0908723238084497
524085	ENSBTAG00000005617	SLC41A3	524085	protein-coding	0,612148874033101	3,03882193602774	7,3825648821857	0,00658591791585965	0,0908723238084497
281190	ENSBTAG00000038477	GGCX	281190	protein-coding	0,328549425123129	4,22403253206172	7,38135988666493	0,00659033196159339	0,0908723238084497
512254	ENSBTAG00000020701	MEF2C	512254	protein-coding	0,552654822475696	7,26521217470719	7,37405100226231	0,00661717010329875	0,091143640589484
782419	ENSBTAG00000013943	ZNF703	782419	protein-coding	-0,645144897670447	3,07374333030549	7,36570291242043	0,00664796076572065	0,0914687531517045
280901	ENSBTAG00000015274	PRL	280901	protein-coding	-1,53009071540912	-0,418513886075976	7,35819235123494	0,00667578734454802	0,0916702797637796
541166	ENSBTAG00000014915	ETV5	541166	protein-coding	0,769213811467954	3,09653282020397	7,35786217145538	0,00667701338422438	0,0916702797637796
539203	ENSBTAG00000019336	DVL3	539203	protein-coding	0,251338947852708	4,84018574345039	7,3505775339394	0,00670412163382762	0,0919432715880647
520302	ENSBTAG00000005367	VRK3	520302	protein-coding	0,335236586241013	4,31890931761983	7,34576687652708	0,00672208507978282	0,0920903948443444
100138312	ENSBTAG00000017258	ACSL3	100138312	protein-coding	0,542723134136035	4,75988337984215	7,34125318548113	0,00673898432192975	0,0921403583592511
540573	ENSBTAG00000001823	STC2	540573	protein-coding	1,59213366338158	0,552482408781558	7,34092582431384	0,00674021164708594	0,0921403583592511
505572	ENSBTAG00000015513	DOCK5	505572	protein-coding	0,582230320776524	1,76903448277431	7,33768598001123	0,00675237061596255	0,0921970510137496
613535	ENSBTAG00000014498	UNC93A	613535	protein-coding	0,406174499129421	4,17670973946212	7,33596267312149	0,0067588472221127	0,0921970510137496
534217	ENSBTAG00000001165	AIFM2	534217	protein-coding	0,410375518166363	3,32673952447369	7,33086539201955	0,00677804120396721	0,0923598826583412
534344	ENSBTAG00000017141	CGRRF1	534344	protein-coding	0,404215833547156	2,83659171407797	7,326690878724	0,00679380193219518	0,0924756333594097
532120	ENSBTAG00000007614	BBS4	532120	protein-coding	-0,360517246108157	4,34598805942604	7,32216625122694	0,00681092677884312	0,0925750165811349
534416	ENSBTAG00000014759	WBP11	534416	protein-coding	0,227593719780848	6,7749912395902	7,32092008426926	0,00681565102039156	0,0925750165811349
522459	ENSBTAG00000000285	GUF1	522459	protein-coding	0,334953330640809	4,93175453587348	7,3154073111909	0,00683659022829013	0,0927604305281967
100295930	ENSBTAG00000006139	TRPM4	100295930	protein-coding	0,723205993378558	2,34485903768634	7,31055226347029	0,00685508560324261	0,0929123263817558
536925	ENSBTAG00000021880	COQ8A	536925	protein-coding	-0,304701424653622	8,91673525545119	7,30763051151443	0,00686624068444266	0,092920615949872
512086	ENSBTAG00000000054	SNAPC4	512086	protein-coding	0,323808757066986	3,75186198527496	7,30656866832991	0,00687029933282231	0,092920615949872
100125942	ENSBTAG00000031185	ATRAID	100125942	protein-coding	0,359242391922114	3,45278267898973	7,30125053858881	0,00689066354675786	0,0930971071757826
100126443	ENSBTAG00000008175	ZNF713	100126443	protein-coding	0,732315826304066	0,509080355641606	7,29704797236175	0,00690679964368333	0,0932161601963497
534212	ENSBTAG00000020073	NCEH1	534212	protein-coding	-0,617467271636366	3,13129936764947	7,28801775861557	0,00694160258891881	0,0935641324080747
515334	ENSBTAG00000010046	ZNF350	515334	protein-coding	0,498624390416428	2,19335148675837	7,28654757245889	0,00694728570170744	0,0935641324080747
613845	ENSBTAG00000025329	IRF2BPL	613845	protein-coding	-0,458469854280333	4,71577911465639	7,27536459701356	0,0069906701879798	0,0939786360830682
540436	ENSBTAG00000010809	HID1	540436	protein-coding	-0,574512114299853	3,74151159841317	7,27480930544337	0,00699283164694473	0,0939786360830682
327694	ENSBTAG00000016311	EIF2S1	327694	protein-coding	-0,262678018513961	4,8964434244258	7,26719401746536	0,00702254294832649	0,0942783798558558
538226	ENSBTAG00000003015	SESN1	538226	protein-coding	-0,777559179526697	6,23571445580655	7,25955641763322	0,00705247084452987	0,0945803966684211
614777	ENSBTAG00000031439	CDC14A	614777	protein-coding	-0,539806598750716	3,90674331815165	7,25584021632189	0,00706707985365089	0,0946765529446472
515914	ENSBTAG00000004034	SESN3	515914	protein-coding	0,821845891141084	2,99942500259485	7,25067191174332	0,00708744873973603	0,0948495900216829
507801	ENSBTAG00000007321	SREK1	507801	protein-coding	0,347128477528801	5,67278518615403	7,24569601531445	0,00710711599678163	0,0949469966530824
540604	ENSBTAG00000010477	TTC21A	540604	protein-coding	0,828391518505883	-0,326162556179302	7,24505647590205	0,00710964782041232	0,0949469966530824
497202	ENSBTAG00000011917	GPAM	497202	protein-coding	0,705690635141332	5,62938167556389	7,2402923475741	0,00712853718752743	0,0950994683287858
538944	ENSBTAG00000001003	CKMT2	538944	protein-coding	-0,393401974524545	9,81784725166509	7,22963673813368	0,00717097160575859	0,0954805614859992
613347	ENSBTAG00000013183	COL23A1	613347	protein-coding	1,26120194116248	-0,569685729857353	7,22767030909944	0,00717883079043642	0,0954805614859992
506544	ENSBTAG00000000286	PFKM	506544	protein-coding	-0,255871593232097	11,2823170362629	7,22747544755185	0,00717961006852371	0,0954805614859992
537051	ENSBTAG00000003165	ADAMTS9	537051	protein-coding	0,613621851243191	4,87588050012608	7,22489401778475	0,00718994172154848	0,0955181506160204
540437	ENSBTAG00000000698	MYO18B	540437	protein-coding	-0,3123351342983	8,40937015136944	7,21962549270803	0,00721107510112783	0,095624798449283
282684	ENSBTAG00000005326	CSNK1A1	282684	protein-coding	-0,341580359324532	5,81359607997444	7,21878253471159	0,00721446230325903	0,095624798449283
534913	ENSBTAG00000023106	LOC534913	534913	protein-coding	0,401118114452833	3,79882475243187	7,21727846579443	0,0072205100424107	0,095624798449283
506709	ENSBTAG00000004542	FAM78A	506709	protein-coding	0,396710982809465	6,62567175616264	7,21417350062393	0,0072330112466904	0,0956907839258095
534006	ENSBTAG00000030529	FAM53C	534006	protein-coding	0,294836401268451	5,98400513373639	7,21021708729743	0,00724897260209773	0,0958023616894058
534073	ENSBTAG00000017755	EWSR1	534073	protein-coding	0,251079125304778	6,25224779735551	7,20491004953449	0,00727043931906603	0,095906748023725
505318	ENSBTAG00000011327	OLFML3	505318	protein-coding	0,425764792673585	4,03488394354597	7,20453903759227	0,00727194247213755	0,095906748023725
616597	ENSBTAG00000018330	RAD9B	616597	protein-coding	0,414739346710256	2,42968348220505	7,19941060331458	0,00729275286399545	0,0960816415114597
338031	ENSBTAG00000001462	FLT4	338031	protein-coding	1,28552850964135	0,419163967892725	7,18968570566453	0,00733238227641539	0,0965038564963171
532860	ENSBTAG00000020266	SLC19A2	532860	protein-coding	0,808776267146046	2,4570936290677	7,18417660493347	0,00735492970131001	0,0966018095372343
529491	ENSBTAG00000018795	PMS1	529491	protein-coding	-0,467615185170123	3,68919199453109	7,18415814370905	0,00735500537766795	0,0966018095372343
515553	ENSBTAG00000018723	SLC25A34	515553	protein-coding	-0,385646804789404	7,6716524722425	7,18129162925609	0,00736676547032518	0,096656519732813
618262	ENSBTAG00000019244	P2RX6	618262	protein-coding	0,685098508559392	2,71720977146206	7,17451530543006	0,0073946423239631	0,0969223613358171
511692	ENSBTAG00000019073	TRAF7	511692	protein-coding	0,321807056874365	5,12068585772355	7,17124264491034	0,00740814417950715	0,0969228697026317
529231	ENSBTAG00000035174	THOC3	529231	protein-coding	-0,491710552963903	2,57857002825955	7,17081455962518	0,00740991217259846	0,0969228697026317
493728	ENSBTAG00000004072	CAPZA2	493728	protein-coding	0,2964503271856	7,76757979416684	7,16813383762645	0,00742099337004336	0,0969681546412134
540322	ENSBTAG00000005278	WEE1	540322	protein-coding	0,553075119942113	3,11481490505388	7,15077599204233	0,00749315591634925	0,0978106618947455
505541	ENSBTAG00000011619	RASIP1	505541	protein-coding	-0,32836966538095	5,88711697724801	7,1445457415806	0,00751923179799568	0,0980504744806261
613798	ENSBTAG00000010555	LSMEM1	613798	protein-coding	0,39084208681062	5,42220845561548	7,13352371563781	0,00756559044889743	0,0985540119172135
510994	ENSBTAG00000051755	ARF3	510994	protein-coding	-0,416121916779745	2,91240861590866	7,12982127706762	0,00758122838048794	0,098656741920726
508957	ENSBTAG00000001634	PHF1	508957	protein-coding	0,314753260037985	4,06555785032071	7,12717849295537	0,00759241087361194	0,0987013413569553
514513	ENSBTAG00000038844	ANKRD35	514513	protein-coding	0,708437102835617	1,77005367001564	7,12012116474415	0,00762235547220406	0,0989767113991156
280805	ENSBTAG00000001335	GHR	280805	protein-coding	0,453655975219424	6,58102030551618	7,11696871524099	0,00763577045919482	0,0989767113991156
767885	ENSBTAG00000012755	KLC4	767885	protein-coding	0,338658926542621	3,88816181138814	7,11669792508541	0,00763692390932125	0,0989767113991156
537938	ENSBTAG00000007142	CPPED1	537938	protein-coding	-0,57806854339103	0,961403533334209	7,11357140990252	0,00765025443398987	0,0990486146301008
767949	ENSBTAG00000010907	PPP1R1A	767949	protein-coding	0,286582240485464	10,3045552195822	7,11116994490363	0,00766050971349358	0,0990805966703585
767991	ENSBTAG00000007922	RNF24	767991	protein-coding	-0,999912175096128	-0,183983914330108	7,1083791749748	0,00767244514990216	0,0991342227642688
788760	ENSBTAG00000009554	EHBP1L1	788760	protein-coding	0,26099872609219	7,51255538584493	7,10430383907527	0,00768990852120792	0,0992590930521432
521378	ENSBTAG00000011224	CITED2	521378	protein-coding	-0,594034006911087	4,40391618672544	7,10182031828992	0,00770057067062856	0,0992960110689865
504972	ENSBTAG00000021471	GIN1	504972	protein-coding	0,502965946979708	2,54311990809563	7,09914110587541	0,00771208990419462	0,099343894950086
532767	ENSBTAG00000001470	DTX2	532767	protein-coding	-0,385943748507071	3,78658161894934	7,09727752915667	0,00772011271208868	0,0993466880553617
517045	ENSBTAG00000001473	ARVCF	517045	protein-coding	0,43731472411679	4,64205748006625	7,09056876520867	0,00774906505885071	0,0995744969422127
511466	ENSBTAG00000003713	ZNRD2	511466	protein-coding	-0,367614196413313	2,82944713323805	7,089551876087	0,00775346322540526	0,0995744969422127
504786	ENSBTAG00000011507	NUP88	504786	protein-coding	0,273983346446969	4,72915938565593	7,07825523639406	0,0078024945567109	0,100063346750161
510069	ENSBTAG00000013390	PSMB6	510069	protein-coding	0,328130247940408	6,16404270945562	7,07646371801688	0,00781029944410363	0,100063346750161
768038	ENSBTAG00000025669	B3GALT4	768038	protein-coding	0,42194227377833	2,62521959108615	7,07535931267108	0,00781511484793429	0,100063346750161
100125299	ENSBTAG00000021723	EME1	100125299	protein-coding	0,407265836837587	2,15347193602759	7,06102481301308	0,0078778919518891	0,100582918812047
540393	ENSBTAG00000012677	ARHGAP12	540393	protein-coding	0,408962361485306	4,73757630936275	7,0607304002527	0,00787918670589328	0,100582918812047
784845	ENSBTAG00000051809	STMP1	784845	protein-coding	0,310797631531069	5,15782590227982	7,06068107793435	0,00787940363444729	0,100582918812047
506277	ENSBTAG00000012658	TMA16	506277	protein-coding	0,312858536339102	3,11016402918076	7,05713950248576	0,00789499610438543	0,100680977375264
527153	ENSBTAG00000005967	UBR2	527153	protein-coding	-0,371817010062138	6,97195046296924	7,05292643021409	0,00791358607125039	0,100817026955759
534683	ENSBTAG00000019867	COMMD1	534683	protein-coding	0,445875149904002	3,19122890639717	7,04926004904182	0,00792980021765463	0,10092256737009
282041	ENSBTAG00000005847	ROCK2	282041	protein-coding	-0,685791299183158	7,71996270285021	7,04560051150661	0,00794601797947888	0,101027942881946
514617	ENSBTAG00000013557	ERAP1	514617	protein-coding	-0,491877759762352	4,42628431322744	7,04264573393678	0,00795913724561813	0,101093752220541
512508	ENSBTAG00000009746	MPHOSPH6	512508	protein-coding	0,47314885908146	2,72564229553294	7,03604685409154	0,00798851643172171	0,101137056096276
514889	ENSBTAG00000012899	IFNGR2	514889	protein-coding	0,318551184825936	5,15996499722291	7,03565908410395	0,00799024628720236	0,101137056096276
505987	ENSBTAG00000008124	GK	505987	protein-coding	-0,641215926014061	2,57681092905269	7,03545290884751	0,00799116619822835	0,101137056096276
533595	ENSBTAG00000001153	TLE2	533595	protein-coding	0,525587113130002	3,08171846683849	7,03474329306568	0,00799433318400677	0,101137056096276
407210	ENSBTAG00000017086	GRB10	407210	protein-coding	0,565161757355191	6,3759824364647	7,01715926513261	0,00807322134107823	0,102001597709604
534057	ENSBTAG00000038620	CIR1	534057	protein-coding	0,294982069714073	4,64898530941657	7,01434278944521	0,00808593082914569	0,102001597709604
527471	ENSBTAG00000013952	HNRNPD	527471	protein-coding	0,226170647118405	6,60164012419399	7,01225527205618	0,00809536406040376	0,102001597709604
783116	ENSBTAG00000008763	PRR32	783116	protein-coding	1,21005316505863	3,39375137198717	7,01118821629857	0,00810019029933576	0,102001597709604
784921	ENSBTAG00000021996	GATAD1	784921	protein-coding	0,438634208736495	2,87395726499697	7,00971882652626	0,00810684109177544	0,102001597709604
100124501	ENSBTAG00000015860	FGD1	100124501	protein-coding	0,4950306099965	2,40214632020451	7,00885402621804	0,00811075798555195	0,102001597709604
782907	ENSBTAG00000025929	MTAP	782907	protein-coding	-0,550483829583609	1,92235716490251	6,99396938160397	0,00817847843679026	0,102751722670316
540939	ENSBTAG00000011644	THSD4	540939	protein-coding	0,57439385318389	3,86274004274346	6,98614126699857	0,00821432570623967	0,103100318800111
614796	ENSBTAG00000030881	TMEM260	614796	protein-coding	-0,391351631651288	3,54570927859499	6,98163944618213	0,00823501364233912	0,103258146429606
540947	ENSBTAG00000011531	SS18	540947	protein-coding	0,304748646537698	4,52589951133965	6,97515587536749	0,00826490233543395	0,10349185369492
617385	ENSBTAG00000018053	RAB22A	617385	protein-coding	0,327038389038289	4,64674904442682	6,97407073893977	0,0082699155502266	0,10349185369492
281601	ENSBTAG00000009520	ADCY1	281601	protein-coding	1,20141169300202	-0,58770149811599	6,96865549350676	0,00829497994781271	0,103703545968381
282324	ENSBTAG00000014426	PRKAG1	282324	protein-coding	0,299927860234036	4,49432052459122	6,96480921353092	0,00831282960081761	0,103735699830113
516073	ENSBTAG00000005063	THEM6	516073	protein-coding	1,01835410315161	0,5685898499833	6,96458883232492	0,00831385352610322	0,103735699830113
530205	ENSBTAG00000000108	KHDC4	530205	protein-coding	0,317897594276965	5,01953693943711	6,96058096399906	0,00833249723255455	0,103778593465365
514704	ENSBTAG00000019427	KIAA0232	514704	protein-coding	0,360719787699144	6,85911364874755	6,95907515858516	0,00833951295206483	0,103778593465365
528615	ENSBTAG00000015942	DNAJA4	528615	protein-coding	-0,637141096942903	6,09654828862432	6,95859446313272	0,00834175383948054	0,103778593465365
510322	ENSBTAG00000013946	PRPF3	510322	protein-coding	0,270937300270302	5,5947042639936	6,95284572637493	0,00836860086735694	0,104010921131691
780788	ENSBTAG00000031573	NMRK2	780788	protein-coding	-0,542246392059953	10,6952136108174	6,94862633391898	0,00838836198698666	0,10409983749114
617367	ENSBTAG00000009368	RRAGC	617367	protein-coding	0,373349409388252	3,45090494461794	6,94782638037554	0,00839211387333303	0,10409983749114
505916	ENSBTAG00000005304	SRM	505916	protein-coding	0,321189576810859	3,84252508637193	6,94510270619375	0,00840490114063382	0,104156939451652
282591	ENSBTAG00000002151	ASB15	282591	protein-coding	0,758787855373602	5,6116102347423	6,93844309962619	0,00843625109230009	0,104443742851851
337927	ENSBTAG00000018742	MTCH2	337927	protein-coding	-0,237976065335197	5,62144385561831	6,93338871102251	0,00846012436393226	0,104637514849141
768060	ENSBTAG00000019091	RNPC3	768060	protein-coding	0,567168855387329	4,42770840021444	6,93150934560831	0,00846901874629796	0,104645826780713
282173	ENSBTAG00000004475	CDK5R1	282173	protein-coding	-0,634381314902575	0,654418333870509	6,92332920801404	0,00850784409490558	0,105023600189974
532204	ENSBTAG00000001519	METTL25B	532204	protein-coding	0,333597826815294	3,06676461247896	6,92045550148645	0,00852152674696331	0,105090572585855
510956	ENSBTAG00000016716	RRS1	510956	protein-coding	-0,535687487132372	3,00162869541454	6,90841795552462	0,00857908659632252	0,105698001075892
510907	ENSBTAG00000003836	ADAM19	510907	protein-coding	-0,644510419856459	4,26242919647569	6,89785581430671	0,00862991919907276	0,106221452269438
504664	ENSBTAG00000008079	NRBP2	504664	protein-coding	0,446492493265824	3,15606710797894	6,89228890873169	0,00865683508982184	0,106436776293248
514621	ENSBTAG00000008812	PFDN4	514621	protein-coding	0,322902146113915	5,68110732635932	6,88922547520459	0,00867168337152878	0,106436776293248
526424	ENSBTAG00000015614	LNX2	526424	protein-coding	-0,441310231587217	4,33451456887349	6,8890566697069	0,00867250231917166	0,106436776293248
532582	ENSBTAG00000010393	TRNAU1AP	532582	protein-coding	0,373896059745352	2,9502804167104	6,88728087648639	0,00868112224928323	0,106439925690393
511523	ENSBTAG00000016664	SLC2A4RG	511523	protein-coding	0,445112017927943	3,45160308968377	6,88301641638333	0,00870185832358155	0,10659148304545
539966	ENSBTAG00000010113	ZBTB24	539966	protein-coding	0,515892568451558	2,38961717087305	6,88002678468103	0,00871642572684909	0,106667259832316
508023	ENSBTAG00000009569	DOCK6	508023	protein-coding	0,402552824729992	5,68524667973993	6,86209889920725	0,00880430709426704	0,107588359594575
523627	ENSBTAG00000013163	ADAM33	523627	protein-coding	0,499786716428795	4,00604258054616	6,86015576720923	0,00881388652678844	0,107588359594575
618888	ENSBTAG00000001074	SAYSD1	618888	protein-coding	-0,665870996551404	0,926464605960006	6,85951353550649	0,00881705500566841	0,107588359594575
506939	ENSBTAG00000006071	CTTN	506939	protein-coding	0,321406573949414	5,26135463098341	6,85650022066955	0,00883193690633155	0,107666725102377
533874	ENSBTAG00000003830	PSMB3	533874	protein-coding	0,314376850441388	5,60091320385041	6,85361403861343	0,00884621504375623	0,107737587427642
407235	ENSBTAG00000009727	ADIPOR1	407235	protein-coding	0,240382824295202	6,19040452863523	6,8369885559161	0,00892892379247402	0,108640930312444
534297	ENSBTAG00000004787	METRNL	534297	protein-coding	0,636784355041041	2,73458620363939	6,83523790807067	0,00893767889280324	0,108643590514524
784123	ENSBTAG00000013772	SRRM1	784123	protein-coding	0,303289634594591	6,48603421555368	6,82651848247389	0,00898141637560635	0,109071074630097
282478	ENSBTAG00000013208	SLC25A4	282478	protein-coding	-0,382912418458401	10,3599598131231	6,8238098812207	0,00899504754338523	0,10913247863171
338078	ENSBTAG00000001687	STC1	338078	protein-coding	0,762508808506638	1,95400141654234	6,82187340984202	0,00900480591351575	0,109146823677443
100125302	ENSBTAG00000011445	TMEM8B	100125302	protein-coding	0,478426871554343	2,39316441110337	6,81134245346574	0,00905806415200188	0,109644812191904
512326	ENSBTAG00000000439	SFSWAP	512326	protein-coding	0,257965399898353	5,0294622081354	6,81034581841775	0,00906312111462899	0,109644812191904
616564	ENSBTAG00000013856	SSBP2	616564	protein-coding	0,35057309458477	4,91788405532052	6,80862204604594	0,00907187442346972	0,109646482229344
540918	ENSBTAG00000017540	FAM13C	540918	protein-coding	-0,774508798482324	2,80697434395667	6,79382757779725	0,00914735757134123	0,110392614130316
514599	ENSBTAG00000019950	GRPEL2	514599	protein-coding	0,373053804505417	3,40502054689361	6,7931255614651	0,0091509552846298	0,110392614130316
510698	ENSBTAG00000007390	VAT1	510698	protein-coding	0,412149095405362	4,40963650120456	6,7887606891188	0,00917335704360459	0,110558063535943
541109	ENSBTAG00000013515	INTS13	541109	protein-coding	-0,281731863242879	3,51997594900448	6,78648801139199	0,00918504329308606	0,110594177853459
516864	ENSBTAG00000006326	ALDH1L2	516864	protein-coding	0,73576062928348	1,64760778174227	6,78244766954889	0,00920585663939894	0,110740016493034
513556	ENSBTAG00000014687	TP53I13	513556	protein-coding	0,459502725853497	3,02736717941121	6,7778001302866	0,0092298576347497	0,110876836415401
282470	ENSBTAG00000015520	SLC11A1	282470	protein-coding	-1,31132749986145	0,772425523839942	6,7768727706385	0,00923465440404847	0,110876836415401
510177	ENSBTAG00000008915	SF3B1	510177	protein-coding	0,343711422208837	8,65784267607358	6,76874927728037	0,00927678247715503	0,111277672560558
513015	ENSBTAG00000039015	TMEM145	513015	protein-coding	0,400397701706088	2,89633303027761	6,76645547987268	0,00928871360650945	0,111315873888932
524973	ENSBTAG00000015336	PRUNE1	524973	protein-coding	0,296098208644811	4,55820894010633	6,75090159866724	0,00937003242144385	0,112184762584869
509656	ENSBTAG00000018037	PSKH1	509656	protein-coding	-0,262149397143783	5,42829096123347	6,74693297604614	0,00939089769799339	0,112249417494748
616156	ENSBTAG00000002098	CDC34	616156	protein-coding	0,362355469059053	8,09815909131389	6,74651990449296	0,00939307217976794	0,112249417494748
100336768	ENSBTAG00000047600	ROS1	100336768	protein-coding	1,4822180747288	1,54743987730908	6,74086180346256	0,00942290939394635	0,112500345081384
538714	ENSBTAG00000016496	ZNF641	538714	protein-coding	-0,638206447526997	2,13162324935072	6,73855909296493	0,00943508019858463	0,112540080306829
100336926	ENSBTAG00000050347	MAML1	100336926	protein-coding	-0,321544185769683	4,46165114799745	6,73590714051165	0,00944911684862309	0,112601975779425
327676	ENSBTAG00000006039	ARHGDIB	327676	protein-coding	-0,42246965355378	5,06345630575411	6,72783704455232	0,00949196319428646	0,113006749835064
509875	ENSBTAG00000040490	CCDC3	509875	protein-coding	0,927397906811322	2,73262052251591	6,72402357320925	0,00951227914973474	0,113050771859343
509113	ENSBTAG00000039705	HGH1	509113	protein-coding	-0,365371090343375	3,83562592579978	6,72329730300245	0,00951615334136441	0,113050771859343
506945	ENSBTAG00000009863	BHLHE40	506945	protein-coding	0,659905979244428	6,31305391567499	6,72214395172169	0,00952230906208975	0,113050771859343
541028	ENSBTAG00000044150	UCK2	541028	protein-coding	-0,609222871750207	1,3959504339226	6,71410634582855	0,00956532117595543	0,113455584908094
618127	ENSBTAG00000005462	FXR2	618127	protein-coding	-0,24699420862112	7,16189097160188	6,70683837074527	0,0096043860760272	0,113812869264058
507480	ENSBTAG00000014705	HES4	507480	protein-coding	0,736883355738346	1,15344874582785	6,69882782677508	0,00964763163888659	0,114204253907878
281559	ENSBTAG00000013982	UACA	281559	protein-coding	0,466510431418914	7,35782806636292	6,69739999566369	0,0096553608238294	0,114204253907878
532872	ENSBTAG00000014885	MYOM3	532872	protein-coding	-0,610987311618558	7,66252326009283	6,68700711713264	0,00971181141251683	0,114765296051162
618195	ENSBTAG00000017814	LGI4	618195	protein-coding	0,497686818562068	4,06114578399963	6,68458521617026	0,00972501487162502	0,114814716392553
511052	ENSBTAG00000006235	INTS3	511052	protein-coding	-0,285401892911501	5,51018139822447	6,68279492604472	0,00973478680488281	0,114823569662413
513312	ENSBTAG00000010701	NACA	513312	protein-coding	0,263561309186869	6,50379902534103	6,6786523014591	0,00975743707040058	0,114984168143508
507792	ENSBTAG00000006212	GTF2IRD1	507792	protein-coding	0,673125892045824	1,82765615951546	6,66665714587345	0,00982332698605921	0,115630905834082
523783	ENSBTAG00000002385	SLC35E4	523783	protein-coding	-0,785530184573405	1,38339572075843	6,66408781531835	0,00983749962202828	0,115630905834082
617866	ENSBTAG00000018864	CENPU	617866	protein-coding	0,664307371378976	0,896065384968654	6,66280018987358	0,00984461014869774	0,115630905834082
509142	ENSBTAG00000015731	TXNL1	509142	protein-coding	0,227325148516767	6,58344628329395	6,66206715273618	0,00984866047962164	0,115630905834082
507058	ENSBTAG00000002092	PI16	507058	protein-coding	0,71204524052525	3,87986639654886	6,65827274601182	0,00986965344800843	0,115770580122399
415110	ENSBTAG00000017143	PDIA4	415110	protein-coding	-0,376331028408206	4,48097967902585	6,65443254846219	0,0098909464527064	0,115913513355059
613606	ENSBTAG00000000240	AKAP7	613606	protein-coding	0,717141018203798	1,8699557876227	6,64695808673601	0,00993252570442559	0,116075305290292
613606.1	ENSBTAG00000000240	AKAP7	613606	protein-coding	0,717141018203798	1,8699557876227	6,64695808673601	0,00993252570442559	0,116075305290292
327715	ENSBTAG00000014883	GABARAP	327715	protein-coding	0,286103456081234	7,44250351903892	6,64600776800837	0,00993782499803937	0,116075305290292
282022	ENSBTAG00000006716	PTGS1	282022	protein-coding	0,608773859482751	2,19672222902302	6,64479687748839	0,00994458152532829	0,116075305290292
100126045	ENSBTAG00000048125	ENTPD2	100126045	protein-coding	0,8780386724695	1,35038653225062	6,64376297633419	0,00995035421322452	0,116075305290292
528912	ENSBTAG00000005085	TRIM63	528912	protein-coding	-0,721125082763574	7,64959746291247	6,63556527845607	0,00999624701677545	0,116503878921704
615289	ENSBTAG00000037377	ABHD14B	615289	protein-coding	0,413759217460164	3,81549051970136	6,62999176722722	0,0100275727925308	0,116679018196219
508960	ENSBTAG00000007553	KCNA5	508960	protein-coding	-0,751332010542502	2,66151498438144	6,62935498652834	0,0100311582007613	0,116679018196219
281768	ENSBTAG00000015457	FGFR1	281768	protein-coding	0,356498175973335	4,47270233568358	6,62800249600668	0,0100387777893345	0,116679018196219
616730	ENSBTAG00000046218	KLF11	616730	protein-coding	-0,650779346879951	6,24502306373753	6,60997380030797	0,0101409153716932	0,117647466603016
782821	ENSBTAG00000032640	CEP20	782821	protein-coding	0,358766706958153	3,85235061358993	6,60865549352587	0,0101484256133059	0,117647466603016
522279	ENSBTAG00000012194	DENND2C	522279	protein-coding	0,679558907092076	1,82796834552008	6,60840864612912	0,0101498325080625	0,117647466603016
511254	ENSBTAG00000021174	NRDC	511254	protein-coding	0,224807707640817	7,16625333761348	6,59951415626677	0,0102006598432089	0,118039305538728
527528	ENSBTAG00000034918	IFIT2	527528	protein-coding	-1,43147847326021	2,34196718438322	6,59924758680074	0,0102021871684294	0,118039305538728
504481	ENSBTAG00000003068	MSMO1	504481	protein-coding	0,395369322762188	3,25869557350483	6,59594628786704	0,0102211215935271	0,118083639967873
515561	ENSBTAG00000019187	ZNF462	515561	protein-coding	0,488590675409858	5,58032205190675	6,5953447761565	0,0102245754101199	0,118083639967873
519803	ENSBTAG00000015821	AMPD3	519803	protein-coding	-1,17069296766199	3,33899281154536	6,59304834541796	0,0102377722794422	0,118128855666782
525276	ENSBTAG00000012558	ADAMTS12	525276	protein-coding	-0,848202934951893	2,8108314121202	6,59113970629806	0,0102487539189468	0,118148452107279
407215	ENSBTAG00000000746	KAT2B	407215	protein-coding	0,418965599175305	6,48085250836739	6,58717685657487	0,010271593348673	0,118238946516792
538428	ENSBTAG00000020154	DEDD	538428	protein-coding	0,259688312588885	5,26582453639904	6,58655455763158	0,0102751846348371	0,118238946516792
526612	ENSBTAG00000006533	NSFL1C	526612	protein-coding	0,288474853180696	5,73960627585895	6,57793666210022	0,0103250510601797	0,118462020221495
286768	ENSBTAG00000019218	ATP6V0A1	286768	protein-coding	0,329482652564695	5,46605073892113	6,57780731639118	0,0103258013907296	0,118462020221495
510797	ENSBTAG00000010309	XPO6	510797	protein-coding	-0,367693802712863	4,1188360949578	6,57714227169578	0,0103296601776885	0,118462020221495
540190	ENSBTAG00000025442	HSPA1L	540190	protein-coding	-0,98746370275719	0,42977403544378	6,5767732698741	0,0103318018736434	0,118462020221495
535033	ENSBTAG00000009772	LIX1	535033	protein-coding	0,815199143810419	2,23002158865694	6,57237649857198	0,0103573559052511	0,118648126558174
353120	ENSBTAG00000022520	BRCA1	353120	protein-coding	-0,530057880924923	2,13453724567421	6,56986565539967	0,0103719779849228	0,118708780408374
539204	ENSBTAG00000020958	LRRC8D	539204	protein-coding	-0,645725656513074	1,98328098011601	6,56446249175308	0,0104035155293803	0,118886421742231
532822	ENSBTAG00000017557	QRSL1	532822	protein-coding	0,349399749055382	4,57876306096964	6,56336700781218	0,0104099217021196	0,118886421742231
504633	ENSBTAG00000005744	COQ2	504633	protein-coding	0,324339776500162	4,18044134110322	6,56234134161809	0,0104159232608412	0,118886421742231
326334	ENSBTAG00000006757	CA11	326334	protein-coding	0,60526170334241	1,52853605558541	6,56081445880507	0,0104248641992873	0,118886421742231
532406	ENSBTAG00000015738	GIGYF1	532406	protein-coding	0,30896998053198	5,7349340317994	6,5592118567287	0,0104342569905235	0,118887008700441
100139912	ENSBTAG00000021713	MAMLD1	100139912	protein-coding	0,618815964281335	2,00084474917298	6,5469821856532	0,0105062210304758	0,119599888242277
534991	ENSBTAG00000020099	STMN2	534991	protein-coding	1,68595431032894	-0,727852455100549	6,5402435280152	0,0105460911432889	0,119926419832112
100138870	ENSBTAG00000008386	CLPX	100138870	protein-coding	0,337253445271296	6,15838326060152	6,53780790198255	0,0105605399770659	0,119926419832112
533526	ENSBTAG00000004735	CCNE1	533526	protein-coding	0,567244648500794	1,52552555277136	6,53736424056675	0,010563174089086	0,119926419832112
615229	ENSBTAG00000013166	SMYD2	615229	protein-coding	0,367504704711071	6,1215594286864	6,53075511195043	0,0106024937679428	0,12021347456667
536930	ENSBTAG00000012489	TMEM266	536930	protein-coding	0,439566725736139	4,18192648946997	6,52994073840295	0,0106073490954954	0,12021347456667
528839	ENSBTAG00000008884	MAPRE3	528839	protein-coding	0,245104741793332	6,67669119433435	6,52753535430351	0,0106217034101552	0,120269056317656
526028	ENSBTAG00000021920	SEMA4C	526028	protein-coding	0,372352668856838	4,14585252591013	6,52539349274734	0,0106345019009383	0,120306938393992
768036	ENSBTAG00000018530	TUBA8	768036	protein-coding	0,388698914531099	7,17686551320955	6,5219350110246	0,0106552011281285	0,120434053958873
507688	ENSBTAG00000025903	GLDC	507688	protein-coding	1,32257352968104	-0,556318668972806	6,51912913317953	0,0106720248394674	0,120488049008419
516934	ENSBTAG00000020900	RPUSD4	516934	protein-coding	-0,42558937488699	3,17293033997591	6,51798171126259	0,010678912491671	0,120488049008419
521746	ENSBTAG00000014390	MTMR9	521746	protein-coding	-0,470894756880423	2,92332718801576	6,4904082323539	0,0108458068293493	0,122262695763621
615498	ENSBTAG00000020105	AQP7	615498	protein-coding	0,370653555865856	6,55990469291679	6,48862226447755	0,0108567086057163	0,122277283561904
100138035	ENSBTAG00000030589	TMCO6	100138035	protein-coding	0,302322107247576	3,65188935638859	6,48264835043576	0,0108932558960141	0,12258043128963
539780	ENSBTAG00000003326	NAIP	539780	protein-coding	-1,15856884295122	1,76835054353086	6,47652718184075	0,0109308349936003	0,122894643960734
528209	ENSBTAG00000015424	WDR12	528209	protein-coding	-0,386870570701635	3,22548645960559	6,47458330492679	0,0109427966518518	0,122920541030995
538672	ENSBTAG00000000476	THPO	538672	protein-coding	0,74381127231956	1,02387171574464	6,46390096020758	0,0110087706165724	0,123552578163243
512112	ENSBTAG00000025161	AGPAT2	512112	protein-coding	0,502909073931325	4,66393025644846	6,46059688497958	0,0110292590472963	0,123673462462502
540803	ENSBTAG00000001497	MRAS	540803	protein-coding	0,396590612307591	4,41433418925889	6,45614341901447	0,0110569367220606	0,123840564401289
515614	ENSBTAG00000005364	HMBS	515614	protein-coding	0,566377478656605	5,09243125125908	6,4550693846957	0,0110636223559571	0,123840564401289
511852	ENSBTAG00000001514	ASB11	511852	protein-coding	0,290024969477131	5,63406852967657	6,44901847159199	0,0111013655817858	0,124081061783109
107132283	ENSBTAG00000053114	LOC107132283	107132283	protein-coding	0,51806669411438	0,893555267260218	6,44731414532974	0,0111120203297745	0,124081061783109
539848	ENSBTAG00000016467	SLC22A17	539848	protein-coding	0,498876063686439	1,7966163944143	6,4463375424644	0,0111181303781952	0,124081061783109
538100	ENSBTAG00000039340	SCN4B	538100	protein-coding	-0,596442047249897	7,21718565077764	6,445383028123	0,0111241055625464	0,124081061783109
507607	ENSBTAG00000015104	CCDC28B	507607	protein-coding	0,553945158816383	1,65634706906894	6,43973279179149	0,0111595431410719	0,124247590170346
509386	ENSBTAG00000017451	TSPAN17	509386	protein-coding	0,236336243128448	6,29256042260882	6,43770429840366	0,0111722938402579	0,124247590170346
540868	ENSBTAG00000012212	CYP26B1	540868	protein-coding	-0,939059965589658	2,17670282671978	6,4373278248949	0,0111746619208267	0,124247590170346
523615	ENSBTAG00000012172	MIDN	523615	protein-coding	0,608895455305103	5,09012849941067	6,4367837373017	0,0111780852317943	0,124247590170346
516084	ENSBTAG00000000084	MRPS30	516084	protein-coding	-0,26389156783607	3,99738208147002	6,43058718197944	0,011217148959002	0,124572997208742
536181	ENSBTAG00000015169	UBXN4	536181	protein-coding	0,215205590937384	6,00819268956316	6,42811036768734	0,0112328022157554	0,124638076547445
613930	ENSBTAG00000009087	GNG10	613930	protein-coding	0,304543263285843	4,66672060309787	6,41610543243252	0,0113089906379616	0,125275718183869
513197	ENSBTAG00000034501	CFI	513197	protein-coding	1,47759620203143	-0,627129880838184	6,41454666931575	0,0113189220381772	0,125275718183869
112442206	ENSBTAG00000020080	MYBPC2	112442206	protein-coding	0,226228872563313	12,4212963005268	6,414409168452	0,0113197985315824	0,125275718183869
511017	ENSBTAG00000021849	DUS4L	511017	protein-coding	0,273025458575766	4,13505415151627	6,41110673901254	0,0113408706675906	0,125310496232919
510924	ENSBTAG00000010120	HERC3	510924	protein-coding	0,430775883225793	4,46326513640016	6,41083081326772	0,0113426331154492	0,125310496232919
505554	ENSBTAG00000005674	NEU1	505554	protein-coding	0,429350382390707	2,6587105160457	6,4092219397312	0,0113529152324147	0,12531530976838
282351	ENSBTAG00000001156	ST3GAL1	282351	protein-coding	-0,871359042575164	1,03129499399575	6,40161261689605	0,0114016752704915	0,125744472415551
505679	ENSBTAG00000014204	S100A16	505679	protein-coding	0,330236572660698	6,18883622011409	6,39366472660375	0,0114528343692737	0,126199327288093
789468	ENSBTAG00000054656	PAIP2B	789468	protein-coding	0,457041239959798	7,45094309580712	6,39189782283416	0,0114642395781682	0,126215724144764
100300478	ENSBTAG00000045880	SIGLEC5	100300478	protein-coding	-1,14147058501812	-0,0241573611575263	6,38710810908059	0,0114952154323452	0,126447369755797
513053	ENSBTAG00000034147	OLFML2B	513053	protein-coding	0,55919829681176	3,39011895758414	6,38478331798969	0,0115102811883172	0,126503755339994
493645	ENSBTAG00000020872	C5AR1	493645	protein-coding	-1,2290449500186	1,10687799190441	6,38036665768404	0,0115389591100095	0,126709519062201
530121	ENSBTAG00000012143	TECPR2	530121	protein-coding	-0,372999221611951	3,07390824887979	6,37808005614312	0,0115538351019661	0,126763499433381
616355	ENSBTAG00000046542	FAM174C	616355	protein-coding	-0,600423727779691	1,83500394373773	6,36904905043857	0,0116127809937186	0,127300485535794
100139879	ENSBTAG00000000022	NUP37	100139879	protein-coding	0,365403269626185	3,12081496468569	6,36511240065415	0,0116385722652077	0,127473415851375
505627	ENSBTAG00000014974	GRAMD2B	505627	protein-coding	-0,45317437129336	2,97570795111	6,35672185080409	0,0116937400388156	0,12796752319347
615098	ENSBTAG00000002973	RPP30	615098	protein-coding	0,26341431802497	4,25541953784248	6,35507811693986	0,0117045789813271	0,127976096817311
533643	ENSBTAG00000019133	ZNF326	533643	protein-coding	0,386755550616441	4,11648252976221	6,34975718378903	0,0117397365277139	0,128250323423361
530858	ENSBTAG00000018996	PRKN	530858	protein-coding	0,584210200323361	1,61146196077831	6,34480176663087	0,011772576471446	0,128352637645616
617688	ENSBTAG00000012058	GMDS	617688	protein-coding	0,39831109581346	2,77853016842333	6,34307509154455	0,0117840414303151	0,128352637645616
531706	ENSBTAG00000020761	USP33	531706	protein-coding	0,413042130929595	4,53337966687075	6,3411397320127	0,011796905661087	0,128352637645616
510090	ENSBTAG00000016287	UNK	510090	protein-coding	0,377151660821048	3,11376860590368	6,34109859541592	0,0117971792502794	0,128352637645616
505763	ENSBTAG00000018269	MPV17	505763	protein-coding	0,392418249890336	3,34067619710234	6,34074556050208	0,0117995274648677	0,128352637645616
504939	ENSBTAG00000003033	GADD45G	504939	protein-coding	-0,87582950144331	3,79036565730157	6,33355144411757	0,0118474838672842	0,1286815215317
615778	ENSBTAG00000014971	SEC61G	615778	protein-coding	0,314926715183722	5,02611516157635	6,3301131018863	0,0118704746963424	0,1286815215317
512413	ENSBTAG00000017932	CENATAC	512413	protein-coding	0,422398057504754	2,68584917488978	6,3300489759833	0,0118709039156919	0,1286815215317
533520	ENSBTAG00000010611	OCIAD1	533520	protein-coding	0,247580408602961	6,57834509403198	6,32877821295764	0,0118794129095344	0,1286815215317
281942	ENSBTAG00000007935	CALCOCO2	281942	protein-coding	-0,223926871827248	7,07896056658972	6,32864332595284	0,0118803164767618	0,1286815215317
515401	ENSBTAG00000006262	LIMS2	515401	protein-coding	-0,433937751483436	5,49374233940137	6,32604495256632	0,0118977359740418	0,128760617127236
281008	ENSBTAG00000051072	AQP4	281008	protein-coding	0,753143288659225	4,58485277279113	6,31573482266346	0,0119671140034853	0,129401410299369
100141141	ENSBTAG00000003267	ZNF132	100141141	protein-coding	0,41770048048976	1,48543446298791	6,30165321345942	0,0120625425634731	0,130322562992634
538911	ENSBTAG00000037964	H2AC25	538911	protein-coding	0,952811202361902	0,112472477354817	6,29381369767855	0,0121160078760123	0,130740695827117
614071	ENSBTAG00000033621	SMCO4	614071	protein-coding	0,501823527970171	2,5602399592349	6,29296800875374	0,0121217899800423	0,130740695827117
508722	ENSBTAG00000003949	RBM39	508722	protein-coding	0,244115248202724	7,34773501170126	6,28602550853011	0,0121693641757942	0,131088863206453
100337457	ENSBTAG00000047605	LOC100337457	100337457	protein-coding	-0,639797450709349	4,23269261511754	6,28525282995894	0,0121746708815925	0,131088863206453
540712	ENSBTAG00000018848	FBXL3	540712	protein-coding	0,418495663021189	4,72798435378619	6,27192145631042	0,0122666051130029	0,131892224365046
509123	ENSBTAG00000009304	PDCD5	509123	protein-coding	0,293939057742983	4,6367607769485	6,27142995497129	0,0122700081439628	0,131892224365046
504543	ENSBTAG00000013330	TBC1D20	504543	protein-coding	0,224843100197851	4,77810311258351	6,26258334393212	0,0123314259377857	0,13244055519848
281615	ENSBTAG00000008103	ALDH1A1	281615	protein-coding	0,407269824457999	5,87426513668417	6,25936164481551	0,0123538710255872	0,132569744133768
511158	ENSBTAG00000009599	LCN1	511158	protein-coding	-2,52200215651706	1,8051428883485	6,25419058056268	0,0123899848258149	0,132762251826434
497015	ENSBTAG00000011424	TPM2	497015	protein-coding	0,268997789751923	13,7863792292105	6,25380621931617	0,0123926734634873	0,132762251826434
515743	ENSBTAG00000018286	RNF181	515743	protein-coding	0,373069780035854	4,10154435749906	6,25169018782543	0,0124074860100947	0,13280914587929
505869	ENSBTAG00000004803	NTAN1	505869	protein-coding	0,313784495620589	5,53141744285963	6,24200275513246	0,012475532145478	0,133425292113864
515777	ENSBTAG00000003519	NOL3	515777	protein-coding	0,310756236948226	6,17192371654049	6,23844641005282	0,0125006086142377	0,133581230758525
104968463	ENSBTAG00000021487	CIART	104968463	protein-coding	0,793551697904671	2,70876807595806	6,23395101212726	0,0125323806481724	0,133808396400411
338044	ENSBTAG00000011105	SLC38A2	338044	protein-coding	-0,39999519841848	7,520294829094	6,22625082222811	0,0125869960471744	0,134278875685154
541261	ENSBTAG00000005525	LHX6	541261	protein-coding	-0,679887000984332	2,88243501470656	6,22411056310416	0,0126022197276172	0,134328685488596
280814	ENSBTAG00000007932	HCK	280814	protein-coding	-1,05067249162339	1,70087456452146	6,20321788870935	0,0127518270782308	0,135736678356638
515828	ENSBTAG00000050953	LOC515828	515828	protein-coding	-0,746723012649298	0,632953733289868	6,2026883075301	0,012755642909919	0,135736678356638
504536	ENSBTAG00000019119	ZCRB1	504536	protein-coding	0,264750816189345	3,9466102831098	6,19357319457993	0,0128215049666237	0,136323553642624
614177	ENSBTAG00000012350	MAT2B	614177	protein-coding	-0,32636669238851	3,66854810256638	6,19027832999866	0,0128453982172503	0,13637006791303
787578	ENSBTAG00000038048	MRC1	787578	protein-coding	0,937081789282452	2,83204276066714	6,19001500039184	0,0128473097688162	0,13637006791303
100137087	ENSBTAG00000046607	JMJD7	100137087	protein-coding	0,518144841405455	1,73891623107607	6,18292187254222	0,0128989100680013	0,1367421451662
522886	ENSBTAG00000002178	PPL	522886	protein-coding	0,755765322917501	2,48530823803565	6,18224415790594	0,0129038513667483	0,1367421451662
616523	ENSBTAG00000004402	PRELID3B	616523	protein-coding	0,263853005367329	5,18833114739192	6,17824436316648	0,012933054003249	0,13693758593956
532587	ENSBTAG00000005049	BLK	532587	protein-coding	-1,34071919983481	-0,317640258700335	6,16596623124599	0,0130231221067758	0,137721852222968
100337206	ENSBTAG00000037457	MBD2	100337206	protein-coding	0,218642763075586	5,01684563165054	6,16519970588516	0,0130287664081443	0,137721852222968
788151	ENSBTAG00000018419	ADCY4	788151	protein-coding	0,371244120443922	4,81786701300027	6,16130754442233	0,0130574651243988	0,13790064190875
510688	ENSBTAG00000009614	NRROS	510688	protein-coding	-0,545371712349726	2,26908149926433	6,15996886533022	0,0130673508400999	0,13790064190875
538490	ENSBTAG00000045834	RASSF7	538490	protein-coding	1,12438002990173	-0,69061971377474	6,1578429034205	0,0130830662013917	0,137911021619674
407109	ENSBTAG00000019852	PDHA1	407109	protein-coding	-0,289563403628119	8,31403987897914	6,15678395762984	0,0130909013014589	0,137911021619674
282411	ENSBTAG00000009835	CACNA1G	282411	protein-coding	1,18740130825292	0,628755912333772	6,15469423349667	0,0131063772468615	0,137911021619674
614312	ENSBTAG00000003075	DVL2	614312	protein-coding	0,405361032033864	2,41069542513185	6,1539789448249	0,0131116788056734	0,137911021619674
282352	ENSBTAG00000000593	ST8SIA1	282352	protein-coding	1,05778510227855	-0,459257415818831	6,15114797577261	0,013132682950655	0,138017882669683
512120	ENSBTAG00000014322	FAM234B	512120	protein-coding	-0,417174318804028	2,79636953777431	6,14637150197569	0,0131682000619453	0,138276965501962
513132	ENSBTAG00000006819	MIA2	513132	protein-coding	0,331594209454007	5,11149404561132	6,14051259548833	0,0132119008709255	0,138621485889752
517728	ENSBTAG00000032704	NAPB	517728	protein-coding	0,370063336253792	3,52159733407242	6,13735029986175	0,0132355499470212	0,138755225844925
615937	ENSBTAG00000040065	RAD51AP1	615937	protein-coding	0,880594440354273	0,0128189562918453	6,13427037482959	0,0132586248573797	0,138843099867658
508794	ENSBTAG00000011307	DNM1	508794	protein-coding	0,631150208121666	1,79998261470563	6,13294154993636	0,0132685932304738	0,138843099867658
280678	ENSBTAG00000037533	C4A	280678	protein-coding	0,613678504829899	3,53325054688951	6,13186696024604	0,0132766600564893	0,138843099867658
526616	ENSBTAG00000037400	TNRC18	526616	protein-coding	-0,324534553924135	5,8305405939282	6,12730216672043	0,0133109837045377	0,139087758298564
614783	ENSBTAG00000019714	DAZAP1	614783	protein-coding	0,268104128093012	5,03572714582772	6,11571287223833	0,0133985365483445	0,13988775607119
508204	ENSBTAG00000015402	GREB1	508204	protein-coding	-0,937907765016915	1,82778206183806	6,11093740489216	0,013434785517169	0,140004660942445
505393	ENSBTAG00000009213	TOMM40L	505393	protein-coding	0,393364971602015	3,75493641017681	6,1097299932878	0,0134439665354516	0,140004660942445
114483693	ENSBTAG00000049022	MIR12048	114483693	ncRNA	1,22309486308636	-0,704099283814209	6,1089216921589	0,0134501163689818	0,140004660942445
513852	ENSBTAG00000008734	PM20D1	513852	protein-coding	-0,580300636136729	1,14385852749525	6,10822445538926	0,0134554235105811	0,140004660942445
768317	ENSBTAG00000005142	RPL37	768317	protein-coding	0,262210359446171	7,13673273203498	6,10700158861893	0,0134647367795673	0,140004660942445
506990	ENSBTAG00000031800	PPDPF	506990	protein-coding	0,291357245128901	8,33708412401268	6,10112237986075	0,0135096050657586	0,140317977756087
538865	ENSBTAG00000001063	HOXA4	538865	protein-coding	-0,585114072817526	2,71057322272458	6,10016579013471	0,0135169199912755	0,140317977756087
539570	ENSBTAG00000020272	SIK2	539570	protein-coding	-0,579107352765647	4,37770744005411	6,09767405726572	0,0135359931000964	0,140344659653143
768230	ENSBTAG00000050914	CYYR1	768230	protein-coding	-0,415082206645551	5,52794314815728	6,0969494410533	0,0135415449087813	0,140344659653143
614292	ENSBTAG00000003764	AKIRIN2	614292	protein-coding	0,269186722323974	5,76731172426715	6,09411105435986	0,0135633144039805	0,140455901073605
510164	ENSBTAG00000009446	USP10	510164	protein-coding	-0,220419825673784	5,41673813143639	6,09175530801154	0,0135814095374363	0,140528942425165
789710	ENSBTAG00000051090	KLF13	789710	protein-coding	-0,617363965606923	2,02106213304889	6,08687782508823	0,0136189537851924	0,140802944617501
281562	ENSBTAG00000003692	UCP2	281562	protein-coding	-0,443092379660329	4,7540532339764	6,08042399272943	0,0136687960604374	0,140945378620474
338092	ENSBTAG00000018810	THBS2	338092	protein-coding	-0,715284406129655	2,91683806638773	6,07904443554044	0,013679474553736	0,140945378620474
505200	ENSBTAG00000024884	CCNF	505200	protein-coding	0,359329518282111	3,07312765392958	6,07839307679807	0,0136845193924181	0,140945378620474
540466	ENSBTAG00000015546	RIOX2	540466	protein-coding	0,385506716264695	3,94992108075614	6,0781075922564	0,0136867311019122	0,140945378620474
513481	ENSBTAG00000019106	EIF1B	513481	protein-coding	-0,269612353675486	4,47252450246421	6,07458494360542	0,0137140520892054	0,140945378620474
534929	ENSBTAG00000016357	VNN2	534929	protein-coding	-1,10469338484776	2,33066341985585	6,07439728595791	0,013715509098752	0,140945378620474
516469	ENSBTAG00000015569	ENKUR	516469	protein-coding	-1,10720345293436	-0,634810126863156	6,0739391124576	0,0137190671136462	0,140945378620474
517263	ENSBTAG00000004282	AMBRA1	517263	protein-coding	-0,28020165540921	4,82545226605973	6,07364821203902	0,0137213266371311	0,140945378620474
512184	ENSBTAG00000002271	CDADC1	512184	protein-coding	-0,380486025144496	4,78222466644472	6,06042289239926	0,0138244575967383	0,141890219220716
100124502	ENSBTAG00000017435	KCTD7	100124502	protein-coding	0,466330152558847	1,93611714782986	6,05077655719623	0,013900182313341	0,142526217747015
518756	ENSBTAG00000018603	RGMA	518756	protein-coding	0,455206249289099	3,9477815514525	6,04967956314807	0,0139088208094439	0,142526217747015
282331	ENSBTAG00000014972	PTGER4	282331	protein-coding	-0,455143465620418	3,78790245010785	6,04202538942573	0,0139692490289162	0,142979588597935
617403	ENSBTAG00000024509	TMEM52	617403	protein-coding	0,641577272488498	2,25331142199756	6,03891497082184	0,0139938823043283	0,142979588597935
282224	ENSBTAG00000011727	ETAA1	282224	protein-coding	0,344447311741686	4,92178871567424	6,03840418646842	0,0139979317829678	0,142979588597935
506059	ENSBTAG00000019708	ACSL6	506059	protein-coding	0,732924889374259	0,431885516803866	6,03839537116736	0,0139980016809167	0,142979588597935
767910	ENSBTAG00000031750	PLAC8B	767910	protein-coding	-0,750065811015881	3,74027080407014	6,03649375490374	0,0140130883013757	0,142982200818823
526652	ENSBTAG00000008010	FLCN	526652	protein-coding	0,420805732836403	4,57761861605315	6,03553178494636	0,01402072653586	0,142982200818823
281220	ENSBTAG00000019892	HAS2	281220	protein-coding	1,09198137717988	-0,528787687469382	6,03336970449442	0,0140379095260701	0,14304281388174
515924	ENSBTAG00000000570	RET	515924	protein-coding	-0,845344763590731	5,37697538941711	6,03107640025479	0,0140561590897162	0,143114189387855
535844	ENSBTAG00000018247	OCRL	535844	protein-coding	-0,324982258762545	4,62734270495637	6,02601678955619	0,014096508645777	0,143374412466918
541233	ENSBTAG00000007827	RCOR2	541233	protein-coding	0,742231075220911	1,53562852429073	6,02504801974012	0,0141042480088459	0,143374412466918
539622	ENSBTAG00000053581	SUCNR1	539622	protein-coding	0,828068252972889	1,04849070759022	6,02051870929798	0,014140490068772	0,143557848012041
537161	ENSBTAG00000004344	ACSL1	537161	protein-coding	-0,481986347158402	8,21589607423844	6,0199742893262	0,0141448527859747	0,143557848012041
522908	ENSBTAG00000032527	ERCC6	522908	protein-coding	0,451907810121362	3,04248344889311	6,00832040182434	0,0142385742841028	0,14424804360843
112446874	ENSBTAG00000042417	LOC112446874	112446874	snoRNA	0,774339704768603	-0,0602186520722074	6,00766994635942	0,0142438240903108	0,14424804360843
522998	ENSBTAG00000003189	CCDC6	522998	protein-coding	-0,380361913144331	5,82816125075722	6,00699000265387	0,014249314024687	0,14424804360843
512439	ENSBTAG00000051412	HBA	512439	protein-coding	-3,47473587227195	2,08276377221608	6,00589072624646	0,0142581943002596	0,14424804360843
281138	ENSBTAG00000004258	EEF2	281138	protein-coding	-0,257963163338147	9,84961467038394	6,00286387055735	0,0142826755671803	0,144380946738288
505229	ENSBTAG00000002728	ARID1B	505229	protein-coding	0,331198920859036	5,86660251169063	5,99831069535458	0,0143195832440295	0,144639155513305
506876	ENSBTAG00000046014	GPR146	506876	protein-coding	0,386329038207499	3,12539500542458	5,99644113937734	0,0143347661286679	0,144677691133669
100140050	ENSBTAG00000015264	ITGAE	100140050	protein-coding	0,471505818632942	2,18848243132895	5,99104716208279	0,0143786641818902	0,14500575201499
616482	ENSBTAG00000006069	CAPS	616482	protein-coding	0,498067251778515	1,15329687711166	5,98485554995611	0,0144292242681389	0,145337639501165
504824	ENSBTAG00000039943	NARS2	504824	protein-coding	-0,330387446267102	3,80921387496717	5,98422137925152	0,014434413163312	0,145337639501165
281161	ENSBTAG00000005691	FGF2	281161	protein-coding	0,628330475427732	2,21181055530374	5,9827491036235	0,0144464669854547	0,14534402001888
510032	ENSBTAG00000012384	TFEB	510032	protein-coding	0,297880335474882	5,16423252194919	5,97477959905053	0,0145118950232938	0,14588695731553
767863	ENSBTAG00000000712	FBXW2	767863	protein-coding	0,235099788122758	4,18383868944881	5,97119804338404	0,0145413981442657	0,146068172203685
617635	ENSBTAG00000025425	RAB24	617635	protein-coding	0,32139139889374	4,169784205022	5,9669401041703	0,0145765533348506	0,146305831461076
100337204	ENSBTAG00000047491	CACNA1S	100337204	protein-coding	0,257761463375786	9,37182507215917	5,96269142293886	0,0146117192988442	0,1464923634939
614288	ENSBTAG00000034987	MKKS	614288	protein-coding	0,298226204343483	4,11285580592656	5,96191460694985	0,0146181583748922	0,1464923634939
541148	ENSBTAG00000009012	PTX3	541148	protein-coding	-1,44388602520964	-0,590848896003692	5,95447250045256	0,0146799947050478	0,146996296310892
100335506	ENSBTAG00000017365	ZBTB47	100335506	protein-coding	0,272571825380058	5,43972552156707	5,95160609517017	0,0147038833920715	0,147021266741401
518402	ENSBTAG00000017727	KIFAP3	518402	protein-coding	0,269343827221937	4,94586083032652	5,95140123300159	0,0147055922496899	0,147021266741401
280813	ENSBTAG00000037644	HBB	280813	protein-coding	-2,68085550696687	3,64563201407696	5,94958117240149	0,0147207832642414	0,147057620568289
281275	ENSBTAG00000019603	LDHB	281275	protein-coding	0,411842967603493	6,87201974624572	5,94608736783748	0,0147499893611079	0,14720402818988
782635	ENSBTAG00000011068	MON2	782635	protein-coding	0,489190802328975	4,88602164870597	5,94506207132387	0,0147585715384841	0,14720402818988
536656	ENSBTAG00000003876	MCU	536656	protein-coding	-0,387523980938387	5,42130228768126	5,94302572686051	0,0147756318752493	0,147258783771572
508215	ENSBTAG00000016588	PGAP6	508215	protein-coding	0,474834612220721	1,31684324818581	5,94164152553201	0,0147872401979488	0,147259159623861
613784	ENSBTAG00000003372	SLC35B4	613784	protein-coding	-0,87311720856507	0,142573835004431	5,93675479602572	0,01482829690537	0,147552568189714
781355	ENSBTAG00000016943	NEK7	781355	protein-coding	0,381066568139968	6,10973962914565	5,93399361469299	0,0148515473283593	0,147668470975022
507580	ENSBTAG00000017275	COIL	507580	protein-coding	0,278148258129838	3,56348636081402	5,92633093530851	0,0149162674661119	0,14816994539941
525371	ENSBTAG00000012534	BEND3	525371	protein-coding	-0,676431990090862	0,495179807336467	5,92522555902024	0,014925627579791	0,14816994539941
767820	ENSBTAG00000009624	SGSM3	767820	protein-coding	0,276523305190302	5,08082806354931	5,92300173831424	0,0149444767936842	0,14816994539941
539507	ENSBTAG00000032087	ATXN2L	539507	protein-coding	0,236170019183392	5,83826403544748	5,9225214329536	0,0149485511033898	0,14816994539941
516722	ENSBTAG00000014143	ASB5	516722	protein-coding	0,627039144958257	8,22373454079868	5,92071998822251	0,0149638424994299	0,148181131459832
512897	ENSBTAG00000005225	RAD52	512897	protein-coding	0,272451392938351	6,12102956045117	5,91683750418116	0,0149968533956168	0,148181131459832
506203	ENSBTAG00000021288	PSMB4	506203	protein-coding	0,290240606575083	6,70059539105432	5,91612686503136	0,0150029037335955	0,148181131459832
514374	ENSBTAG00000020541	PIGY	514374	protein-coding	0,275373532031629	6,07159541029748	5,91576125084211	0,0150060175295471	0,148181131459832
540265	ENSBTAG00000019646	TRIM41	540265	protein-coding	0,265695327327425	4,44286675674867	5,91554085186695	0,0150078949046691	0,148181131459832
100296443	ENSBTAG00000006328	RBM6	100296443	protein-coding	0,233917045467643	5,04467161836998	5,90893996280863	0,0150642340228553	0,148622097991379
100135054	ENSBTAG00000012600	GTF3A	100135054	protein-coding	0,325028801382859	3,28646430436436	5,90693385580316	0,015081399428158	0,148672362000532
507172	ENSBTAG00000014693	TMEM88	507172	protein-coding	-0,472509839444327	3,13398315871247	5,90558015701594	0,015092993834951	0,148672362000532
532569	ENSBTAG00000006505	S100A9	532569	protein-coding	-1,34817914916989	1,8254353446026	5,90425254808875	0,0151043736989619	0,148672362000532
618480	ENSBTAG00000013160	GFRA4	618480	protein-coding	0,934267622217794	-0,153363178554978	5,89865660754988	0,0151524376252843	0,149030196025497
444866	ENSBTAG00000046101	ZNF470	444866	protein-coding	0,605062332357337	1,64545530011566	5,89327053138005	0,0151988477917589	0,149371224591286
781353	ENSBTAG00000016999	RYK	781353	protein-coding	0,232505458232166	5,14587108333714	5,89076482511119	0,0152204885694041	0,149430939184205
404069	ENSBTAG00000011540	SPG21	404069	protein-coding	0,38969388173921	3,87052126154263	5,88984896652224	0,0152284063897159	0,149430939184205
513789	ENSBTAG00000015720	WWP1	513789	protein-coding	0,382255033453776	8,24439405908638	5,88576005985339	0,0152638077683471	0,149662928711674
506423	ENSBTAG00000008077	SLC37A4	506423	protein-coding	0,361057207682144	5,43242815201115	5,88251152422574	0,0152919937115289	0,149791099233296
664655	ENSBTAG00000014840	MTX1	664655	protein-coding	0,404130376372703	3,17499455558949	5,88038318500319	0,0153104893262796	0,149791099233296
515749	ENSBTAG00000004997	CTNNAL1	515749	protein-coding	0,310529178295076	4,43463623275644	5,88018781597829	0,0153121882692322	0,149791099233296
508158	ENSBTAG00000018101	AHCY	508158	protein-coding	-0,257826904069373	7,12252897215033	5,87754426839273	0,0153351958481402	0,14990095050636
281168	ENSBTAG00000014912	FMOD	281168	protein-coding	0,675886495799355	3,66663907802735	5,87616354199085	0,0153472268736944	0,149903420123952
614061	ENSBTAG00000008131	RNF115	614061	protein-coding	-0,510851036056206	4,89124044581968	5,87250120660409	0,0153791859295244	0,150043892065106
531996	ENSBTAG00000014879	FAM185A	531996	protein-coding	-0,603788607003354	2,04548357063306	5,87181435291459	0,0153851873296899	0,150043892065106
100300875	ENSBTAG00000048140	DNAAF5	100300875	protein-coding	-0,302575405312485	3,7752669698907	5,87040435009143	0,0153975148231045	0,150049135645981
101904339	ENSBTAG00000052040	LOC101904339	101904339	protein-coding	0,562117198895953	2,23754372341437	5,86123506759574	0,0154779294481346	0,150711375833211
407159	ENSBTAG00000007840	HMGCR	407159	protein-coding	-0,350246248290905	3,97418831486078	5,85995894354469	0,0154891553068154	0,150711375833211
538050	ENSBTAG00000012774	RAB7B	538050	protein-coding	-0,426354595963172	3,13031492739197	5,85462532615514	0,015536165153918	0,150974118485289
112441516	ENSBTAG00000050436	SPAAR	112441516	protein-coding	-0,651708212551204	1,31947539458505	5,85420418049772	0,0155398833358787	0,150974118485289
514534	ENSBTAG00000050603	WC1.3	514534	protein-coding	-1,66403728077381	-0,538423485663608	5,85276331103619	0,0155526113210993	0,150982520429924
615804	ENSBTAG00000010356	RAB12	615804	protein-coding	0,304377650129567	7,43313716176483	5,85114468637993	0,0155669223255783	0,151006265577466
789296	ENSBTAG00000000571	ARHGAP27	789296	protein-coding	-0,490068175318987	3,31265337905582	5,84776016246606	0,015596890319045	0,151138844237864
504752	ENSBTAG00000016282	EIF5	504752	protein-coding	-0,349394805776378	8,26702477550073	5,8468716404728	0,0156047675115595	0,151138844237864
617365	ENSBTAG00000013136	EFCAB11	617365	protein-coding	0,552011366549953	1,07514250159438	5,84413973613816	0,0156290128988266	0,151138844237864
783802	ENSBTAG00000001387	WDR73	783802	protein-coding	-0,374602155208455	3,61107167478992	5,84233333095302	0,0156450658850582	0,151138844237864
512545	ENSBTAG00000004805	ITFG1	512545	protein-coding	0,279633862076318	4,96581698502853	5,84159581118904	0,0156516248873789	0,151138844237864
505358	ENSBTAG00000011074	BRD2	505358	protein-coding	0,239650408718366	7,048270934856	5,84157137209864	0,0156518422806243	0,151138844237864
504632	ENSBTAG00000012857	CNNM2	504632	protein-coding	-0,626442757620529	1,38168880796081	5,83192695556145	0,0157378756902552	0,151854392653433
514588	ENSBTAG00000012088	FBLN1	514588	protein-coding	0,557041989435548	3,94122771079008	5,82156526293199	0,0158308507738627	0,152635786211326
508899	ENSBTAG00000007930	NCOA6	508899	protein-coding	0,352728872681819	5,31456121291815	5,81354609170403	0,0159031949425828	0,153067378885449
767824	ENSBTAG00000035286	CMC1	767824	protein-coding	0,395596784848918	3,37580120976129	5,81323593944299	0,0159059997847694	0,153067378885449
781514	ENSBTAG00000002527	ZSWIM4	781514	protein-coding	-0,549793256874614	2,95734348352416	5,81260635051779	0,0159116950000352	0,153067378885449
282521	ENSBTAG00000008717	SERPINE2	282521	protein-coding	-0,428358019202299	3,44959296693119	5,81067922682046	0,0159291406851114	0,153119466389285
286877	ENSBTAG00000014119	PRKCZ	286877	protein-coding	0,327490947570916	3,269020283296	5,80071918660921	0,0160196207640385	0,153872991293523
512265	ENSBTAG00000015105	HERPUD2	512265	protein-coding	0,351710704343229	4,33405986483942	5,79834292431754	0,0160412856232997	0,153962765874605
614539	ENSBTAG00000009309	PEX10	614539	protein-coding	0,391029102298178	3,68454000301122	5,79622907888635	0,0160605833565553	0,153962765874605
538545	ENSBTAG00000013460	ZBTB11	538545	protein-coding	0,437572295020458	4,83333562486172	5,7928460932252	0,0160915171410481	0,153962765874605
613941	ENSBTAG00000032774	ADIRF	613941	protein-coding	0,685025198560777	3,73486448134875	5,79280661984695	0,0160918784451117	0,153962765874605
615465	ENSBTAG00000017856	TSTD1	615465	protein-coding	0,486273205628087	1,51576205992435	5,79224252106414	0,0160970426154583	0,153962765874605
515270	ENSBTAG00000004112	GAMT	515270	protein-coding	0,329518434214259	6,40594295373512	5,79151657013817	0,0161036910119082	0,153962765874605
510825	ENSBTAG00000006933	PPP1R10	510825	protein-coding	-0,399236059319896	4,48368317194594	5,78951484329173	0,0161220378730603	0,153962765874605
531017	ENSBTAG00000006025	AHSA2	531017	protein-coding	-0,506976197769195	1,12001293995162	5,78911057568913	0,0161257458089769	0,153962765874605
511371	ENSBTAG00000012139	SIX1	511371	protein-coding	-0,402673622194668	5,45976254604429	5,78594345902833	0,0161548249887528	0,154088110683487
534141	ENSBTAG00000003114	AVL9	534141	protein-coding	0,360170629447531	2,8356806834298	5,78446944789221	0,0161683771884909	0,154088110683487
510078	ENSBTAG00000017123	ZNF93	510078	protein-coding	-0,319812375211772	3,75906482928543	5,783728309224	0,0161751957156548	0,154088110683487
617265	ENSBTAG00000018088	SETBP1	617265	protein-coding	0,747044487490227	4,13887381027433	5,78020502192602	0,0162076507672659	0,154281803526547
510529	ENSBTAG00000000848	SNRNP200	510529	protein-coding	-0,229133286645115	6,63417576249398	5,77229020057554	0,0162808038203977	0,154862324530793
512868	ENSBTAG00000009708	SMYD4	512868	protein-coding	0,48720213628947	2,50035910369361	5,76761196280707	0,0163242025958392	0,15506677717056
539773	ENSBTAG00000019362	NOA1A	539773	protein-coding	-0,340850473770466	3,47932085109897	5,76734677377744	0,0163266662535201	0,15506677717056
533223	ENSBTAG00000013607	WDR1	533223	protein-coding	-0,285229147423726	6,78764401267045	5,76183870668312	0,0163779240297614	0,155437613069928
768007	ENSBTAG00000001665	COG8	768007	protein-coding	-0,269728390323864	3,90286430098353	5,75650030249138	0,0164277612723439	0,155794424525425
524357	ENSBTAG00000009773	KREMEN1	524357	protein-coding	0,430300098397486	4,80921062166622	5,75506733959265	0,0164411654511335	0,15580544504585
287019	ENSBTAG00000002126	PFKFB2	287019	protein-coding	0,55642017554771	4,1517511840932	5,75347408991707	0,016456082220217	0,155830772631474
615480	ENSBTAG00000021103	SLC35F5	615480	protein-coding	0,266296939278809	5,04790657049022	5,74939387300284	0,0164943468341477	0,155999042389195
524677	ENSBTAG00000015806	OAZ2	524677	protein-coding	0,321784307620684	6,2121789644632	5,74865855445598	0,016501252463501	0,155999042389195
514293	ENSBTAG00000004075	IDI1	514293	protein-coding	0,26715075939389	3,93275414727951	5,74515269431126	0,0165342182164908	0,155999042389195
541143	ENSBTAG00000015504	ZNF131	541143	protein-coding	0,313364265859957	4,20959959646289	5,74512479896153	0,0165344807898063	0,155999042389195
100138621	ENSBTAG00000019518	ZNF513	100138621	protein-coding	0,347274903250248	2,76157688783365	5,74246198369705	0,0165595651401352	0,155999042389195
616372	ENSBTAG00000001607	TMEM41B	616372	protein-coding	0,491369234849744	3,09938930880629	5,74137485397765	0,0165698174374145	0,155999042389195
616399	ENSBTAG00000019675	ATXN1	616399	protein-coding	-0,48538189419433	4,40879956469092	5,7401900169651	0,0165809986286781	0,155999042389195
510729	ENSBTAG00000016555	TRPT1	510729	protein-coding	0,522699617683222	3,87870954237626	5,73872442686978	0,0165948400245268	0,155999042389195
100124497	ENSBTAG00000038635	LOC100124497	100124497	protein-coding	0,338923701213317	4,31371959179075	5,73869288324493	0,0165951380612812	0,155999042389195
539036	ENSBTAG00000021837	RGS19	539036	protein-coding	-0,695731981266733	1,14123313489451	5,73855666276248	0,0165964251901445	0,155999042389195
282254	ENSBTAG00000025441	HSPA1A	282254	protein-coding	-0,762857111872123	9,37687672342064	5,73655371489442	0,0166153626628845	0,156011014085285
326576	ENSBTAG00000008509	SLC38A3	326576	protein-coding	0,566929127880404	1,2434754488	5,73558205724305	0,0166245575179964	0,156011014085285
524306	ENSBTAG00000003884	FAM120B	524306	protein-coding	0,478171680100417	3,2158072483254	5,73453480050848	0,0166344736476571	0,156011014085285
101902057	ENSBTAG00000018946	NIBAN3	101902057	protein-coding	-0,868153466350201	0,211090263804913	5,73274984924406	0,0166513888243712	0,156054658002778
100313361	ENSBTAG00000036363	MIR133A-1	100313361	ncRNA	0,735817429566602	1,5788545862375	5,72978648834756	0,0166795104377978	0,156203185682011
522873	ENSBTAG00000000147	RIC8B	522873	protein-coding	0,257140233746537	4,64273591125207	5,72771330339453	0,0166992136020044	0,15627271434758
540258	ENSBTAG00000017177	RBM25	540258	protein-coding	0,353231851469267	5,83295723383412	5,7256666033981	0,0167186886045618	0,15634000725221
536137	ENSBTAG00000000395	ADAMTS20	536137	protein-coding	0,549526911684396	4,81258845604234	5,72115259137812	0,0167617237121678	0,156627355128311
535665	ENSBTAG00000039080	SLC22A3	535665	protein-coding	-1,18066337367367	0,100590252239278	5,71937223308169	0,0167787284649623	0,156628042202927
767917	ENSBTAG00000014146	SPCS3	767917	protein-coding	0,299032363830781	3,80119681735485	5,71749123111229	0,0167967138274622	0,156628042202927
511612	ENSBTAG00000002608	SEPTIN2	511612	protein-coding	0,293832162887637	6,20472567186823	5,71728180544872	0,0167987174987818	0,156628042202927
517332	ENSBTAG00000001410	GRAMD1B	517332	protein-coding	-0,740114825686982	1,85653815510291	5,71360698166417	0,0168339163662138	0,156841327666766
787248	ENSBTAG00000015805	SIPA1L1	787248	protein-coding	-0,45429438537584	3,39276917137821	5,70980982594933	0,0168703668949393	0,157031472888948
781067	ENSBTAG00000001573	JMJD1C	781067	protein-coding	0,469870573135017	6,38980622738344	5,70891155114354	0,0168790017217004	0,157031472888948
615263	ENSBTAG00000015222	RSRP1	615263	protein-coding	0,306499258273508	4,60532056440108	5,70296265237064	0,01693630175668	0,157338776422193
508710	ENSBTAG00000017536	MPP3	508710	protein-coding	-1,21893685923082	0,0977452184019149	5,70150694485022	0,0169503537231058	0,157338776422193
282609	ENSBTAG00000026356	DGAT1	282609	protein-coding	0,343744142418562	4,14120677620398	5,70020353608622	0,016962945752261	0,157338776422193
504975	ENSBTAG00000011743	TLL2	504975	protein-coding	1,129823392991	-0,426488007887375	5,69998566858598	0,0169650514773359	0,157338776422193
520774	ENSBTAG00000005102	PHTF2	520774	protein-coding	0,536920163853282	5,73193311973033	5,69786494942791	0,0169855626676904	0,157338776422193
540823	ENSBTAG00000006587	ZNF367	540823	protein-coding	0,580134331140346	1,80289188508574	5,69767523290202	0,0169873988158166	0,157338776422193
617609	ENSBTAG00000010805	POMT1	617609	protein-coding	0,273275580541319	4,14884791900607	5,69652130766571	0,0169985713507123	0,157338776422193
513155	ENSBTAG00000000205	MMD	513155	protein-coding	-0,372457253407273	4,73495747575171	5,69146526511843	0,0170476144090663	0,157678044029205
615232	ENSBTAG00000009181	INPP5A	615232	protein-coding	0,245960768936406	6,2941883809205	5,68469871934855	0,0171134776585866	0,158094805625988
515063	ENSBTAG00000000843	NDRG2	515063	protein-coding	-0,33876196491546	8,15973282460117	5,68343717272679	0,0171257861287984	0,158094805625988
782201	ENSBTAG00000001142	GNE	782201	protein-coding	0,388006803913192	3,54483914133504	5,68301171201316	0,0171299392597028	0,158094805625988
520277	ENSBTAG00000014583	CALM3	520277	protein-coding	0,263844736401339	9,63329310990032	5,67777874488149	0,0171811058908293	0,158452126574337
614488	ENSBTAG00000023947	AVPI1	614488	protein-coding	-0,450485283016687	4,21013349238704	5,67565307018419	0,017201935212225	0,158529347897167
512289	ENSBTAG00000024091	MALL	512289	protein-coding	0,515632624653891	2,85070835440035	5,67036457785088	0,0172538698592496	0,158875100305771
614048	ENSBTAG00000002495	BRD4	614048	protein-coding	-0,282127033736687	5,72617503319789	5,66926767989931	0,0172646619821528	0,158875100305771
536020	ENSBTAG00000016455	CACHD1	536020	protein-coding	0,360914111841376	3,98850127456203	5,66802441920786	0,017276902555448	0,158875100305771
537578	ENSBTAG00000004751	SPTBN4	537578	protein-coding	1,03885282689201	-0,254085903910349	5,66509291226537	0,0173058002884711	0,159025935213987
505218	ENSBTAG00000010027	CHDH	505218	protein-coding	0,815513162459271	-0,1612190023167	5,66097997895556	0,0173464281932808	0,159100147736567
515895	ENSBTAG00000000979	SMIM19	515895	protein-coding	0,246473558742529	6,8725869517115	5,65940673037108	0,0173619948886961	0,159100147736567
614707	ENSBTAG00000011446	SEMA7A	614707	protein-coding	0,52883391202791	4,18505370945506	5,65883896038498	0,0173676162956413	0,159100147736567
617781	ENSBTAG00000050459	FAM222A	617781	protein-coding	-1,10088864221965	0,891391018233951	5,65838387844585	0,0173721233508087	0,159100147736567
519213	ENSBTAG00000009796	PIGV	519213	protein-coding	0,493969901709969	2,34954987296974	5,65759775107652	0,0173799118678189	0,159100147736567
100313025	ENSBTAG00000051791	MIR29D	100313025	ncRNA	0,708365727273035	0,447694057626165	5,65669277472062	0,0173888823368873	0,159100147736567
533652	ENSBTAG00000016758	MLH1	533652	protein-coding	0,329182102237264	3,98639921322045	5,64898929116029	0,0174654358973767	0,159588097519186
789154	ENSBTAG00000027407	TNFRSF6B	789154	protein-coding	-1,09223365708463	-0,361845668467415	5,64880298985199	0,01746729157258	0,159588097519186
508226	ENSBTAG00000016456	CDC42BPB	508226	protein-coding	0,277407654181519	6,12318900862003	5,64584804447047	0,0174967518624241	0,159650155972116
613667	ENSBTAG00000037778	CXCL3	613667	protein-coding	-1,03024474774455	2,81191892144492	5,64560548291315	0,0174991724350673	0,159650155972116
282653	ENSBTAG00000000745	AQP1	282653	protein-coding	0,689666509031387	6,40778281755076	5,64169867016899	0,0175382069842645	0,159891662097947
521855	ENSBTAG00000009358	MTSS2	521855	protein-coding	0,524449477062757	3,12943576590907	5,63975946972376	0,0175576156829535	0,159954026339978
535165	ENSBTAG00000010677	LIMCH1	535165	protein-coding	0,53302278564962	7,15594836696447	5,63653491292162	0,0175899381018356	0,160058471968371
282052	ENSBTAG00000027772	RPS25	282052	protein-coding	0,252352050548871	7,49861185740051	5,63610691328727	0,017594232913	0,160058471968371
280785	ENSBTAG00000014340	KERA	280785	protein-coding	1,91555943369415	-0,568856437148125	5,63471116941373	0,0176082461853176	0,160071535143241
615470	ENSBTAG00000003773	SLC25A13	615470	protein-coding	0,555181743669408	2,86331914894549	5,6331319637577	0,0176241153055555	0,160101438610853
538426	ENSBTAG00000016874	DNAJB1	538426	protein-coding	-0,692248389921445	5,47271647969626	5,62525117820574	0,0177035286616741	0,16070813785815
100300164	ENSBTAG00000044173	EHBP1	100300164	protein-coding	0,394553440064766	4,47963583863803	5,62213852176799	0,0177349960444388	0,16084772276647
515670	ENSBTAG00000004632	ASPSCR1	515670	protein-coding	0,299055451611999	4,84073781216067	5,62032348296017	0,0177533718117717	0,16084772276647
613554	ENSBTAG00000023806	COBL	613554	protein-coding	0,249831603581557	7,11229317447268	5,61998309124328	0,0177568201844025	0,16084772276647
534366	ENSBTAG00000020496	C23H6orf62	534366	protein-coding	0,280071896680565	6,51154013800725	5,61822226414004	0,0177746694632167	0,160894892075646
518905	ENSBTAG00000014861	SLC20A2	518905	protein-coding	-0,377935215647766	5,73624907300292	5,61634735428633	0,0177936955450515	0,160952639091593
524913	ENSBTAG00000019895	PIBF1	524913	protein-coding	-0,421769896810167	2,52119006624281	5,61428812783496	0,0178146162483132	0,161027429682019
523815	ENSBTAG00000010927	CBFA2T3	523815	protein-coding	-0,442147541548716	4,94262987408373	5,61251370907394	0,0178326638149764	0,161043109887075
528574	ENSBTAG00000044207	RAB2B	528574	protein-coding	0,330673237651852	3,4723557037271	5,61163007419697	0,0178416582808812	0,161043109887075
510413	ENSBTAG00000034225	TAF5L	510413	protein-coding	0,279383513022101	4,38805276721455	5,6101105564664	0,0178571363124907	0,161068585293458
101903708	ENSBTAG00000045879	CALHM5	101903708	protein-coding	-0,550273801963082	2,18605505329069	5,60186310745062	0,0179413881811715	0,161710891576926
539525	ENSBTAG00000015140	RUNDC1	539525	protein-coding	-0,422989579230453	2,875667455964	5,60065549809281	0,0179537589218351	0,161710891576926
326579	ENSBTAG00000014262	BZW2	326579	protein-coding	0,23588185700084	7,32470075987004	5,59367408356324	0,0180254493003636	0,162241791545777
777786	ENSBTAG00000035083	ATXN7L3B	777786	protein-coding	-0,257626773562154	6,19866869854615	5,58523827097581	0,0181124690223665	0,162532455145019
534317	ENSBTAG00000002462	MRPL47	534317	protein-coding	0,24072347004434	4,20377294406636	5,58505676452571	0,0181143461138141	0,162532455145019
533187	ENSBTAG00000006893	BBX	533187	protein-coding	-0,423731404785726	4,33273103124888	5,5840886655749	0,0181243613291031	0,162532455145019
533578	ENSBTAG00000016559	NUDT22	533578	protein-coding	0,414833202243001	3,05265990500276	5,58299925973471	0,0181356383305611	0,162532455145019
505723	ENSBTAG00000013899	LARP4B	505723	protein-coding	0,37022873471545	5,68943285179461	5,58110432933706	0,0181552709964187	0,162532455145019
508266	ENSBTAG00000008028	CHN1	508266	protein-coding	0,483193186145123	3,38089389209388	5,58015197304997	0,0181651462891091	0,162532455145019
534069	ENSBTAG00000005359	TGFB2	534069	protein-coding	0,587497389151148	3,59058752415652	5,58012529415468	0,0181654230111203	0,162532455145019
534505	ENSBTAG00000018941	CPXM2	534505	protein-coding	1,21068316642545	0,551008463407113	5,58010091390612	0,0181656758946411	0,162532455145019
100138267	ENSBTAG00000000131	SENP3	100138267	protein-coding	-0,249250326476138	4,02484356506942	5,57938254383427	0,018173128802119	0,162532455145019
326584	ENSBTAG00000001648	RPL21	326584	protein-coding	0,296594574239246	7,66623084188437	5,57741598813419	0,0181935474761476	0,162532455145019
538945	ENSBTAG00000040334	MEX3D	538945	protein-coding	0,286437844204273	3,68338340097498	5,57625778007861	0,0182055841901662	0,162532455145019
100296883	ENSBTAG00000007797	IGBP1	100296883	protein-coding	0,25475942097373	5,18535777461044	5,57573778899741	0,0182109908884103	0,162532455145019
510723	ENSBTAG00000027081	ATP10A	510723	protein-coding	0,69102732095663	1,35705453927134	5,57261423555261	0,0182435034951217	0,162708527668125
507000	ENSBTAG00000004680	SLC13A5	507000	protein-coding	-1,48234380049087	-0,547847707035527	5,57043752933981	0,0182661959439307	0,162796831777595
515088	ENSBTAG00000012040	GIT1	515088	protein-coding	0,273975452587048	4,31608182376748	5,56828446252642	0,0182886706253699	0,162836299523587
533603	ENSBTAG00000013651	DNAJB12	533603	protein-coding	0,23216407559721	4,41979824182215	5,56756247679354	0,0182962134296165	0,162836299523587
513072	ENSBTAG00000002145	MMP17	513072	protein-coding	0,760692028356061	0,401173773002809	5,56424383584578	0,0183309256240152	0,163031230200449
529947	ENSBTAG00000020573	SCUBE2	529947	protein-coding	0,584004121593324	3,50661772816536	5,55964713868571	0,0183791183637709	0,163345697916
107131195	ENSBTAG00000008259	ACOD1	107131195	protein-coding	-1,46969005133195	-0,086095012310784	5,55484529012308	0,0184296017147998	0,163471660679162
527129	ENSBTAG00000033322	SRP9	527129	protein-coding	0,334131093782061	3,79293497666309	5,55386148293032	0,0184399624553571	0,163471660679162
787607	ENSBTAG00000023416	PPP2R3A	787607	protein-coding	0,34663942568858	7,45720699873746	5,55233893482712	0,0184560086833752	0,163471660679162
512030	ENSBTAG00000054331	COLEC10	512030	protein-coding	-1,74888052145781	-0,400315016048531	5,55229004379871	0,0184565241878479	0,163471660679162
281986	ENSBTAG00000037726	PLCD1	281986	protein-coding	0,373271957423377	3,68935544433731	5,55219620475365	0,0184575136635465	0,163471660679162
614548	ENSBTAG00000007131	GADL1	614548	protein-coding	0,408846837650546	7,45641733079071	5,54070438600895	0,0185791030768703	0,16443410629995
527349	ENSBTAG00000004499	RGS3	527349	protein-coding	0,429038416000518	4,74736049284706	5,5368759091578	0,0186197938305298	0,164679719305874
539000	ENSBTAG00000003232	RAB29	539000	protein-coding	-0,496606677299309	2,14139117087469	5,53342062603458	0,0186565971489922	0,164890633274461
524513	ENSBTAG00000031267	SERPINB9	524513	protein-coding	0,501874349741646	2,30320800935236	5,52677155807337	0,018727630071346	0,165376527402807
104970913	ENSBTAG00000051862	LOC104970913	104970913	protein-coding	0,660404332654404	-0,0254618248905354	5,52556608189574	0,0187405382307952	0,165376527402807
538579	ENSBTAG00000003291	RIMKLB	538579	protein-coding	0,728623458761289	1,51627940332604	5,52463110576714	0,0187505562223816	0,165376527402807
407110	ENSBTAG00000019338	IL13RA1	407110	protein-coding	0,408509149533371	5,2747283974671	5,52254505779515	0,0187729275538176	0,165459175192131
513510	ENSBTAG00000005160	GTF2H1	513510	protein-coding	0,27461647142802	4,05761318438381	5,52014249044359	0,0187987274948914	0,165571906455005
359718	ENSBTAG00000011104	RTN4	359718	protein-coding	0,23372137079794	9,41454643083122	5,51382886840283	0,0188667010151448	0,165957416068667
617771	ENSBTAG00000027316	UBE2V1	617771	protein-coding	0,232644168192704	6,69832903835883	5,51348512006375	0,0188704091489644	0,165957416068667
786672	ENSBTAG00000035995	TNFAIP2	786672	protein-coding	0,605513071460283	2,65583819710671	5,51244657121781	0,0188816169142319	0,165957416068667
536469	ENSBTAG00000004005	WDR7	536469	protein-coding	-0,42992613796344	4,14571752232403	5,50768079981998	0,0189331362181371	0,166295393131975
786096	ENSBTAG00000019771	PALM	786096	protein-coding	0,359690703599054	4,80520091354046	5,49787184544611	0,0190396313586352	0,167115440207828
613475	ENSBTAG00000044112	MSRB2	613475	protein-coding	0,366809344920292	4,34633586924532	5,49494397226149	0,0190715388818746	0,167266555846498
282467	ENSBTAG00000012638	S100A12	282467	protein-coding	-1,39768349972696	2,62716602458019	5,4926780280316	0,0190962707292764	0,167266555846498
100139189	ENSBTAG00000005784	CSMD2	100139189	protein-coding	1,0407839116236	0,600862835544302	5,4926775383051	0,0190962760780201	0,167266555846498
533087	ENSBTAG00000021918	EZH1	533087	protein-coding	0,323602785125243	5,91420505103331	5,4896274559809	0,0191296188207968	0,167443369141871
509055	ENSBTAG00000004392	C29H11orf24	509055	protein-coding	0,311984160891429	3,18995456840885	5,48619101552391	0,0191672572212159	0,167657513851831
508367	ENSBTAG00000007084	MAP3K14	508367	protein-coding	-0,723012923967468	5,26209161427805	5,47275723676448	0,0193151296903954	0,168834928275867
522719	ENSBTAG00000020130	CLCN3	522719	protein-coding	-0,360181857549893	4,3591810622544	5,46470697117911	0,0194043076007336	0,16933437924762
514750	ENSBTAG00000012943	PPARGC1B	514750	protein-coding	-0,739689925290705	3,77918920842684	5,46395176177958	0,0194126953410493	0,16933437924762
515238	ENSBTAG00000002026	RPL5	515238	protein-coding	0,277250906129772	7,68461062563685	5,4625986893077	0,0194277326268752	0,16933437924762
504925	ENSBTAG00000015263	CPSF7	504925	protein-coding	0,307557290377226	4,31128210352014	5,46223010257503	0,0194318309786105	0,16933437924762
505351	ENSBTAG00000002378	NUCB1	505351	protein-coding	0,268273090306491	6,00102098867911	5,46160408724676	0,0194387937519269	0,16933437924762
515563	ENSBTAG00000004601	ABHD10	515563	protein-coding	0,300653186528703	3,56372938330709	5,45999324678311	0,0194567219716858	0,16937462416802
505224	ENSBTAG00000006022	ATP6V0E2	505224	protein-coding	-0,485391026517974	1,39776062550057	5,44607737762076	0,0196123152962699	0,170611538207642
509056	ENSBTAG00000018513	FHL1	509056	protein-coding	0,326966119072328	11,344088582458	5,44489255692064	0,0196256220583004	0,170611538207642
104968470	ENSBTAG00000012970	FAM53B	104968470	protein-coding	-0,280529348953	6,04762015971808	5,44116450281719	0,0196675528856391	0,170798492147852
538709	ENSBTAG00000019486	CLDN12	538709	protein-coding	0,613527299976511	0,922728034482066	5,4405948709543	0,0196739679019998	0,170798492147852
786290	ENSBTAG00000010464	MN1	786290	protein-coding	-0,450353164540516	6,50394964204728	5,43262896321958	0,0197639044709181	0,171462312339042
541308	ENSBTAG00000003956	SGCA	541308	protein-coding	0,24042372314857	6,97764744184093	5,42691006514563	0,0198287339412337	0,171907559175804
511723	ENSBTAG00000007702	RPP38	511723	protein-coding	-0,495303281476922	1,84533709472593	5,42414615158185	0,0198601444597355	0,172002693900073
513830	ENSBTAG00000046724	CBX6	513830	protein-coding	-0,487962282087851	2,23363108452044	5,42194989891336	0,0198851404737006	0,172002693900073
112441497	ENSBTAG00000047213	GPRASP1	112441497	protein-coding	0,499381395193488	2,4561289768049	5,42125749873442	0,0198930275686884	0,172002693900073
281833	ENSBTAG00000012589	HSPE1	281833	protein-coding	-0,311927229499867	6,56628411607018	5,42119264892426	0,0198937664352092	0,172002693900073
510317	ENSBTAG00000016621	NCBP3	510317	protein-coding	0,258049253605733	4,04787158651708	5,41262183832631	0,0199916681482172	0,172682928861897
619066	ENSBTAG00000022927	RAC3	619066	protein-coding	0,61477878116165	0,730366122683995	5,40911054768837	0,0200319202780077	0,172682928861897
282638	ENSBTAG00000039050	P2RY2	282638	protein-coding	0,432451546566807	3,90827123607816	5,40877771640386	0,0200357400783654	0,172682928861897
504503	ENSBTAG00000046357	SLC29A3	504503	protein-coding	0,633350643659683	1,57409151449855	5,408382812769	0,0200402732407516	0,172682928861897
100296970	ENSBTAG00000026995	PNN	100296970	protein-coding	0,28140428323338	6,00131371645681	5,40838193403477	0,0200402833290659	0,172682928861897
506660	ENSBTAG00000047078	NTF4	506660	protein-coding	0,633053895908798	1,30611046172925	5,40597502687024	0,0200679355617842	0,172716208875626
506223	ENSBTAG00000017326	OMA1	506223	protein-coding	-0,432675238976653	2,58026544084787	5,40460645105207	0,0200836763124774	0,172716208875626
281827	ENSBTAG00000007807	HSPA2	281827	protein-coding	0,456441953082248	2,97270928303156	5,404503744927	0,0200848581076394	0,172716208875626
539945	ENSBTAG00000012163	ITGB1BP2	539945	protein-coding	0,358688511010768	4,83353323749393	5,40047478938903	0,0201312743579688	0,172901368550617
618860	ENSBTAG00000003745	WDR48	618860	protein-coding	0,298076237593729	4,43196109713436	5,40027657409576	0,0201335607913896	0,172901368550617
506604	ENSBTAG00000014762	ISG20	506604	protein-coding	-1,19336681444021	0,724048739529499	5,39462108272024	0,0201989107377426	0,173345608199089
282604	ENSBTAG00000006525	FDXR	282604	protein-coding	0,549457168621806	2,62218763808865	5,39205183039028	0,0202286712211158	0,173360608661666
615199	ENSBTAG00000007737	UBA52	615199	protein-coding	0,276513659632603	9,00087006210171	5,39118291041916	0,0202387464630093	0,173360608661666
281999	ENSBTAG00000006165	PRDX4	281999	protein-coding	0,314131301724575	4,08844637719026	5,39094352346534	0,020241523098235	0,173360608661666
535329	ENSBTAG00000009209	BEND5	535329	protein-coding	0,682834877165561	1,20801778612038	5,38636707575722	0,0202946808833593	0,173626448523823
533929	ENSBTAG00000000128	FGF18	533929	protein-coding	1,13745493491249	0,132230675745977	5,38592295906926	0,0202998472069968	0,173626448523823
511792	ENSBTAG00000021942	HPS6	511792	protein-coding	-0,588940599587656	1,10018151858241	5,38234182167007	0,0203415556307151	0,173866338826133
614149	ENSBTAG00000019509	NUDT5	614149	protein-coding	0,401407837833131	2,11616765802678	5,38001006893398	0,0203687604904745	0,173982023330382
539051	ENSBTAG00000004862	TUB	539051	protein-coding	0,780318355221526	1,13037330783231	5,37563067476021	0,0204199572210786	0,174244843161436
530577	ENSBTAG00000003501	SACM1L	530577	protein-coding	0,341023265278936	4,43124154954299	5,37503665622511	0,0204269117621484	0,174244843161436
510312	ENSBTAG00000009490	STX5	510312	protein-coding	0,267674690866007	3,67496715193369	5,37175583721474	0,0204653664957533	0,174455940650672
407771	ENSBTAG00000019428	CCR1	407771	protein-coding	-1,076911891535	1,21747797565697	5,36426096477152	0,0205534957063223	0,175089919581235
534778	ENSBTAG00000054881	RNLS	534778	protein-coding	0,417120320440873	2,26553133094709	5,36010467684562	0,020602536985918	0,175106136701284
539898	ENSBTAG00000010568	ZBED5	539898	protein-coding	0,434774788031507	4,59775297443244	5,35987275698501	0,0206052770410947	0,175106136701284
280726	ENSBTAG00000020747	ASS1	280726	protein-coding	0,386298466556756	4,48331621960751	5,35930878327552	0,020611941774216	0,175106136701284
533451	ENSBTAG00000013955	TRAPPC9	533451	protein-coding	0,241021955116591	3,84243087407681	5,35885752730153	0,0206172760769888	0,175106136701284
539381	ENSBTAG00000013406	CSRP2	539381	protein-coding	-0,579824897371829	2,34134253953928	5,35827260507129	0,0206241925760372	0,175106136701284
530692	ENSBTAG00000011397	UNC13B	530692	protein-coding	0,328153947820041	4,5060641629489	5,34568209220685	0,0207736544072413	0,176257533093974
100297058	ENSBTAG00000004990	NEO1	100297058	protein-coding	0,439022237711137	5,44272550475497	5,34402146644747	0,0207934511711766	0,17625867148452
767980	ENSBTAG00000018471	SSR3	767980	protein-coding	0,223696750636394	5,35086423064479	5,3426179507002	0,0208101980800197	0,17625867148452
782964	ENSBTAG00000038815	DIAPH2	782964	protein-coding	-0,861365930638668	-0,285762941454866	5,34218757605174	0,0208153361547288	0,17625867148452
540083	ENSBTAG00000018318	DNAJB5	540083	protein-coding	-0,600722568410283	6,92549338254099	5,34005141389857	0,020840858395627	0,176357450000762
104974256	ENSBTAG00000016140	PPFIBP2	104974256	protein-coding	0,605660760902531	4,87081404988989	5,33735335486903	0,0208731403049426	0,17651326023987
282081	ENSBTAG00000008441	SOCS3	282081	protein-coding	-0,912946571730522	1,23593699742504	5,33325478346003	0,0209222781988543	0,176514366869838
536731	ENSBTAG00000019121	IFT122	536731	protein-coding	-0,5494979091958	2,35413523949151	5,33320843729133	0,0209228345284344	0,176514366869838
512756	ENSBTAG00000002871	COPS6	512756	protein-coding	0,245237559161911	5,52909611841708	5,33308608204691	0,0209243033284011	0,176514366869838
282658	ENSBTAG00000011022	ARPP19	282658	protein-coding	0,294846076327556	6,68841809565472	5,33271585737465	0,0209287482994096	0,176514366869838
540802	ENSBTAG00000019458	ASB3	540802	protein-coding	0,381776108866867	4,21739452522551	5,32865596275305	0,0209775561466364	0,17654211374934
511042	ENSBTAG00000000795	NMNAT2	511042	protein-coding	-0,427045288600573	1,88060297783245	5,32820185590368	0,0209830227164074	0,17654211374934
100847343	ENSBTAG00000018329	EXOSC7	100847343	protein-coding	0,317961294561689	2,94700576370935	5,32668871127069	0,0210012487001827	0,17654211374934
784913	ENSBTAG00000043963	FHDC1	784913	protein-coding	-0,910485595282966	0,504864768891199	5,32630737444296	0,0210058445261683	0,17654211374934
509003	ENSBTAG00000017468	NUCB2	509003	protein-coding	0,417097114376727	2,56797889526965	5,32592240956146	0,0210104851328441	0,17654211374934
524380	ENSBTAG00000010164	ESPNL	524380	protein-coding	-0,556631160318232	1,69856248667598	5,32552582343872	0,0210152669388112	0,17654211374934
539779	ENSBTAG00000002614	RUFY2	539779	protein-coding	0,503451581163032	3,13615132756798	5,32009691026588	0,0210808389975081	0,176976146386072
535541	ENSBTAG00000001007	SLC25A43	535541	protein-coding	0,365270018757302	3,08259881096635	5,31883267626639	0,0210961391750264	0,176987846592327
785640	ENSBTAG00000016505	TMC7	785640	protein-coding	0,785238183323238	1,0678059272603	5,3127006266923	0,0211705145141837	0,17741405772171
528986	ENSBTAG00000002721	TUT4	528986	protein-coding	0,423627476623068	6,08647297752161	5,31234620755696	0,0211748215352619	0,17741405772171
507554	ENSBTAG00000017851	RXRA	507554	protein-coding	0,253307154323591	7,43934722896373	5,30908318305423	0,0212145175532159	0,177629713749855
281860	ENSBTAG00000019665	IL1RN	281860	protein-coding	-1,18688783951029	0,313468141768517	5,30592295830722	0,0212530364045199	0,177693510296167
788915	ENSBTAG00000021407	CASP16	788915	protein-coding	0,677829297979962	3,27377121921358	5,3058634076957	0,0212537629402457	0,177693510296167
539513	ENSBTAG00000006654	TANK	539513	protein-coding	0,29344618326504	3,99239382884242	5,30455945774097	0,0212696779763113	0,177693510296167
523226	ENSBTAG00000053546	PCDHA13	523226	protein-coding	-0,594572353831651	1,39769873804789	5,30387928296469	0,0212779845754191	0,177693510296167
513692	ENSBTAG00000018729	SPEN	513692	protein-coding	-0,31805258272582	6,25536607477892	5,3023096527612	0,0212971664220988	0,177737073478067
541268	ENSBTAG00000008232	DAB2IP	541268	protein-coding	0,384516855021338	5,7432863382872	5,29848456569471	0,0213439863431033	0,178011084003064
529059	ENSBTAG00000015751	MEOX1	529059	protein-coding	0,557188114288013	2,35899751869902	5,29526478215081	0,0213834798084043	0,178139833289856
517962	ENSBTAG00000000067	SDF2L1	517962	protein-coding	-0,78726083614163	0,0672194207406595	5,29494407400104	0,021387417715636	0,178139833289856
511425	ENSBTAG00000001164	ACAD10	511425	protein-coding	0,346371442901339	3,77924479731504	5,28937167451667	0,0214559600105062	0,178584899314769
100336872	ENSBTAG00000008860	RIPOR1	100336872	protein-coding	0,284313570620207	6,94798683207864	5,28832042786914	0,021468916158686	0,178584899314769
534082	ENSBTAG00000006507	ADAMTS3	534082	protein-coding	-1,02020132518647	-0,216512266920209	5,28571862473656	0,0215010170715967	0,178735104030183
100139217	ENSBTAG00000044138	METTL23	100139217	protein-coding	-0,42379737399965	2,91213203160474	5,28116713583291	0,0215572926724805	0,179008653751988
786279	ENSBTAG00000019279	MLH3	786279	protein-coding	0,310164139517613	4,54336899124226	5,28012649023442	0,0215701808490751	0,179008653751988
517850	ENSBTAG00000006824	APPL1	517850	protein-coding	0,347939672106246	5,59707224399236	5,27950022300244	0,0215779408820903	0,179008653751988
540859	ENSBTAG00000050514	ELOC	540859	protein-coding	0,241651487759402	6,08458820632474	5,27851255166772	0,0215901849225506	0,179008653751988
513500	ENSBTAG00000007117	CTC1	513500	protein-coding	0,34081275115238	3,8775832052355	5,27530535563798	0,0216299937714707	0,179107878266599
507168	ENSBTAG00000046394	RPL23A	507168	protein-coding	0,293646493868059	5,83826195646799	5,27528082951224	0,0216302984910633	0,179107878266599
540851	ENSBTAG00000004549	UPRT	540851	protein-coding	0,33792082102362	2,86220693001135	5,27234608665968	0,0216667926831448	0,179202234272523
768063	ENSBTAG00000003161	YBEY	768063	protein-coding	0,341180208997109	3,4162050449807	5,27144384781794	0,02167802503682	0,179202234272523
519017	ENSBTAG00000000639	APRT	519017	protein-coding	-0,313791144097579	3,68618545110964	5,27096932413405	0,0216839350027253	0,179202234272523
538549	ENSBTAG00000024603	NCOR2	538549	protein-coding	-0,291660895275651	6,94133448881918	5,26751962353287	0,0217269495619041	0,179441198620606
540919	ENSBTAG00000010826	EMSY	540919	protein-coding	0,356941172804586	4,785089407822	5,26242113341524	0,0217906848664342	0,179835238769341
512922	ENSBTAG00000009115	SPSB4	512922	protein-coding	0,545067174435212	2,19638831491712	5,26144408757169	0,0218029208313895	0,179835238769341
617210	ENSBTAG00000020447	ETFB	617210	protein-coding	-0,277400225822712	5,76933228836534	5,25379476646955	0,0218989628382194	0,180510427488354
535210	ENSBTAG00000002367	HCFC1R1	535210	protein-coding	0,410448526099188	6,65314973813592	5,25243065064653	0,0219161361492001	0,180533804052256
531462	ENSBTAG00000007447	LOC531462	531462	protein-coding	-0,359016907211102	5,46271721419874	5,25131680925562	0,0219301690158551	0,180533804052256
515569	ENSBTAG00000009287	EBP	515569	protein-coding	0,363716198738384	3,15505658438896	5,24967127759177	0,0219509174796541	0,180587800105726
319097	ENSBTAG00000011795	TXNRD3	319097	protein-coding	0,665185353087449	1,66179807148491	5,24799617529635	0,0219720596831631	0,180644963557892
541123	ENSBTAG00000007116	ARRDC3	541123	protein-coding	-0,668684583868491	5,25551889406132	5,2446428723762	0,0220144465924357	0,180876605411187
616801	ENSBTAG00000008600	TRAF3IP2	616801	protein-coding	-0,392037649160702	2,41063178767805	5,24217327146185	0,0220457173540675	0,181016674042075
529410	ENSBTAG00000008825	POLR3F	529410	protein-coding	0,362655182564612	3,71270980644214	5,23935019069479	0,0220815203414042	0,18119375202131
514456	ENSBTAG00000009826	GPD1L	514456	protein-coding	-0,315221798957838	4,28839607534179	5,23514928795036	0,0221349087332289	0,181367928592119
531459	ENSBTAG00000033137	PSD3	531459	protein-coding	-0,668467484892307	3,03347393459233	5,2348667246127	0,0221385045674248	0,181367928592119
100140861	ENSBTAG00000001093	KLHL23	100140861	protein-coding	0,432664329025744	5,33813393680107	5,23427436816968	0,0221460447194892	0,181367928592119
614307	ENSBTAG00000012723	HAUS4	614307	protein-coding	0,468061788623395	2,25654496440313	5,23319826961841	0,0221597492701144	0,181367928592119
783439	ENSBTAG00000050790	C3H1orf226	783439	protein-coding	-0,531797347983508	3,15211559711793	5,23193799700944	0,0221758105220555	0,181382738119666
783833	ENSBTAG00000019167	INPPL1	783833	protein-coding	0,205888614671046	6,97775880026805	5,22832390317658	0,0222219364154554	0,181643278586706
415111	ENSBTAG00000009289	MS4A8	415111	protein-coding	-0,95970954147844	0,103358030843533	5,22331054012249	0,0222860855043394	0,182050712589042
338471	ENSBTAG00000019700	PC	338471	protein-coding	0,366070582589902	4,61962394038707	5,21942240716704	0,0223359686535398	0,182341162959334
100125915	ENSBTAG00000031135	CTXN3	100125915	protein-coding	0,785786175565127	3,6636238557389	5,21537397717926	0,0223880312946224	0,182649021978627
509050	ENSBTAG00000016522	C21H15orf40	509050	protein-coding	0,316023208852785	4,27700239209944	5,21365378822876	0,0224101909000421	0,182712683910849
539277	ENSBTAG00000025822	CALML4	539277	protein-coding	0,794308491727931	1,06968575436333	5,21172585857595	0,0224350536475352	0,18277102480431
618298	ENSBTAG00000038462	TMEM182	618298	protein-coding	0,325850938804276	7,0137557337947	5,21010040729714	0,0224560378135658	0,18277102480431
616818	ENSBTAG00000012640	S100A8	616818	protein-coding	-1,52703850076921	0,884580427853173	5,20976044370529	0,0224604292287216	0,18277102480431
100138748	ENSBTAG00000019215	THOC1	100138748	protein-coding	0,215318093101402	5,21267132507285	5,20557874854625	0,0225145183291157	0,182981327676443
539150	ENSBTAG00000014129	RAB5B	539150	protein-coding	0,183238016386734	7,3724015237295	5,20553940822199	0,0225150278259849	0,182981327676443
517688	ENSBTAG00000004457	ORAI1	517688	protein-coding	0,341048425458302	4,3434379811265	5,20247348410008	0,0225547714052975	0,18306371407769
525894	ENSBTAG00000016967	RARS2	525894	protein-coding	0,255068314929351	3,31753825986123	5,20217326810627	0,0225586670115286	0,18306371407769
574091	ENSBTAG00000019672	LOC574091	574091	protein-coding	-0,418466309199452	3,96607847923546	5,20142983891456	0,0225683167586937	0,18306371407769
282191	ENSBTAG00000012849	COL4A1	282191	protein-coding	-0,476909725592708	9,14612602199164	5,1983821609892	0,0226079204995935	0,183185484499782
511564	ENSBTAG00000019796	FCMR	511564	protein-coding	-1,22765426334824	-0,22863762497763	5,19805964862286	0,022612115671341	0,183185484499782
525647	ENSBTAG00000019933	MKNK1	525647	protein-coding	-0,317200412818049	4,26952610593274	5,19332815681608	0,022673754721151	0,183567987491151
522965	ENSBTAG00000019674	CLIP3	522965	protein-coding	0,405275692311649	2,90857993107032	5,1901940311829	0,0227146800885322	0,183782411625397
506860	ENSBTAG00000049973	PTS	506860	protein-coding	0,498734058337571	2,44832192105236	5,18790188567521	0,022744659354521	0,183908055657553
514673	ENSBTAG00000012863	GDPD2	514673	protein-coding	0,793561050121153	1,76772848018225	5,18642560915504	0,02276398947309	0,183914767865366
526282	ENSBTAG00000010311	MRM1	526282	protein-coding	0,479134140819939	2,24393013956541	5,18563176368103	0,0227743909920497	0,183914767865366
507847	ENSBTAG00000021115	ZNF692	507847	protein-coding	0,276831950545976	4,32142000384892	5,18451087525667	0,0227890860451634	0,183916739439946
508933	ENSBTAG00000049217	LOC508933	508933	protein-coding	0,665858193883264	0,329463390782893	5,18281321955219	0,0228113613394839	0,183979845226623
522186	ENSBTAG00000001603	YIPF7	522186	protein-coding	0,328294767375107	6,00219543257993	5,18033611542724	0,0228439044339358	0,184092785568871
511100	ENSBTAG00000010766	OIP5	511100	protein-coding	0,825107351446211	0,351292161706913	5,17954604744732	0,0228542941147809	0,184092785568871
510325	ENSBTAG00000011394	ATOSB	510325	protein-coding	0,421977987513871	2,85653105255755	5,16399827807876	0,0230597525833458	0,185630279018496
512913	ENSBTAG00000007554	IFI6	512913	protein-coding	1,11317317217805	4,06487286009	5,15941094618849	0,0231207377032247	0,185914422604114
509058	ENSBTAG00000021223	CRY2	509058	protein-coding	0,333025788124331	5,04192679289131	5,15914594403961	0,0231242658114491	0,185914422604114
511795	ENSBTAG00000031873	ZSCAN16	511795	protein-coding	0,42658236898533	1,8640253303497	5,14851663196657	0,0232662404094383	0,186937778845279
518658	ENSBTAG00000009658	PLEK	518658	protein-coding	0,854559673525428	3,21878360960922	5,14502989666304	0,0233130089691095	0,187195372334294
282608	ENSBTAG00000020569	CACNA2D1	282608	protein-coding	0,447824948952915	8,5053341586741	5,14300013127774	0,0233402796608544	0,187296178589971
281465	ENSBTAG00000001188	ROM1	281465	protein-coding	0,478228743666233	1,02044589292993	5,13883902650088	0,0233962891907398	0,187627329886922
100125778	ENSBTAG00000018884	RING1	100125778	protein-coding	0,214151737249919	5,33326560950149	5,13521661479374	0,0234451612441764	0,18790086092861
512908	ENSBTAG00000011904	HCFC1	512908	protein-coding	-0,317380596621908	5,81194436668105	5,13023635781477	0,023512525657388	0,188322161133781
100295626	ENSBTAG00000051116	C23H6orf132	100295626	protein-coding	0,733479749086167	3,26834532650514	5,12750255322095	0,0235495891986192	0,18845374256246
616030	ENSBTAG00000004913	RNF167	616030	protein-coding	0,297061736638319	4,56848929112685	5,12684089387431	0,0235585687449418	0,18845374256246
528454	ENSBTAG00000015008	CPA3	528454	protein-coding	0,985860537276459	0,070367670317185	5,12435702954301	0,0235923095930293	0,188534945041357
520788	ENSBTAG00000026638	CATSPER4	520788	protein-coding	0,645623743055729	1,09152007215234	5,1239129387933	0,0235983474071565	0,188534945041357
539715	ENSBTAG00000001408	CNRIP1	539715	protein-coding	0,403423465143773	3,68192820660785	5,1192515650612	0,0236618197614073	0,188923450504034
614851	ENSBTAG00000005008	WSB1	614851	protein-coding	0,307481395408411	5,44177964550266	5,11271097065791	0,0237511794991867	0,189518032279717
537034	ENSBTAG00000006031	ADGRV1	537034	protein-coding	0,713132494922303	0,742161139266507	5,10977544844358	0,0237913992950203	0,189720011796819
540486	ENSBTAG00000005393	TIPRL	540486	protein-coding	0,275720003011458	3,87912315662255	5,10612954421612	0,0238414504606676	0,190000087672459
540119	ENSBTAG00000004048	MCHR1	540119	protein-coding	0,826812473214658	3,65523587776353	5,10278166391132	0,0238875065329736	0,190194344919894
782093	ENSBTAG00000020583	AASDH	782093	protein-coding	0,435009090648011	4,16404306632745	5,10218572354806	0,0238957144281379	0,190194344919894
786356	ENSBTAG00000052883	NANOS1	786356	protein-coding	0,548216397507014	1,65728153374695	5,09802544073647	0,0239530956245525	0,19053190500855
781109	ENSBTAG00000014829	MYRFL	781109	protein-coding	-0,886856064221686	-0,395576358872913	5,09434488163947	0,02400397933903	0,190700090181473
534996	ENSBTAG00000020034	LYN	534996	protein-coding	-0,646116274031729	3,98093670434978	5,09432842123807	0,0240042071557099	0,190700090181473
614778	ENSBTAG00000006831	C8H9orf85	614778	protein-coding	-0,563778593589233	0,996888608683868	5,09117672321056	0,0240478689194425	0,190927777752804
112441946	ENSBTAG00000042126	LOC112441946	112441946	snoRNA	0,986546221824064	-0,433231721317072	5,0884313580027	0,0240859687292173	0,191111049885753
614472	ENSBTAG00000015002	POLR2I	614472	protein-coding	0,455996904423985	3,16629736804974	5,08618665677718	0,0241171669243541	0,191239366633181
538425	ENSBTAG00000053223	CTDSPL	538425	protein-coding	0,424876995054014	2,27206570131199	5,08488094874081	0,0241353337165251	0,191264254178216
782101	ENSBTAG00000019284	LOC782101	782101	protein-coding	-0,297530800244564	4,37459123534927	5,08016045760164	0,0242011301690399	0,191666324618152
515011	ENSBTAG00000008165	ITGA2B	515011	protein-coding	0,422074435270045	2,59530731494552	5,07662152756338	0,0242505795055229	0,19176320518701
510621	ENSBTAG00000018690	RPAP3	510621	protein-coding	0,249118457349195	4,2864847626774	5,07625855454803	0,0242556572381243	0,19176320518701
522670	ENSBTAG00000038428	RELB	522670	protein-coding	0,542747972470608	2,59214591009416	5,07434711645638	0,0242824150957774	0,19176320518701
613623	ENSBTAG00000006812	FAM181B	613623	protein-coding	0,513290336992017	0,668723783909136	5,07407190770491	0,0242862702123353	0,19176320518701
787067	ENSBTAG00000018868	METTL9	787067	protein-coding	0,253922773446291	4,20649932753971	5,07389846306642	0,0242887001462607	0,19176320518701
541013	ENSBTAG00000019235	MAGOHB	541013	protein-coding	0,437155028676154	1,54869130253494	5,0702592060568	0,0243397438243577	0,192047067360571
507196	ENSBTAG00000019838	SHC1	507196	protein-coding	0,23958160296593	5,48566676812457	5,06900854398791	0,0243573111134527	0,192066603804778
286773	ENSBTAG00000030675	PDCL	286773	protein-coding	0,368125773997631	2,80398934203043	5,06683275639947	0,0243879044400824	0,192188767683547
512445	ENSBTAG00000031869	ZSCAN26	512445	protein-coding	0,362205556709104	3,65837593961276	5,06313288267445	0,0244400192344495	0,192480275245569
506130	ENSBTAG00000009923	CIPC	506130	protein-coding	-0,502449198559326	6,79064504070995	5,05693989127665	0,0245275097638663	0,193049855760499
519816	ENSBTAG00000012279	AASDHPPT	519816	protein-coding	0,404772602970663	3,54706654158576	5,05094724547073	0,0246124794130662	0,193598903269526
528728	ENSBTAG00000003268	PELO	528728	protein-coding	0,268202976536467	3,67786947289812	5,04755267728164	0,0246607464399628	0,193858752280054
788091	ENSBTAG00000038107	MAPKAPK2	788091	protein-coding	0,225599756370518	7,1458618909032	5,04498967330203	0,0246972546244188	0,193942098793096
533115	ENSBTAG00000002742	MSH2	533115	protein-coding	-0,317431268224376	3,91169630889391	5,04450163070323	0,024704212802853	0,193942098793096
532785	ENSBTAG00000002049	HADH	532785	protein-coding	-0,272291373897919	6,90086560535304	5,04304571150955	0,0247249823974697	0,193942098793096
531531	ENSBTAG00000001110	SLC16A5	531531	protein-coding	-0,403520845999724	4,6806551541505	5,04253281683123	0,0247323034761683	0,193942098793096
100335299	ENSBTAG00000017691	KIAA0040	100335299	protein-coding	-0,608074377084584	1,51423134189666	5,04019345149186	0,0247657242166852	0,19408458873507
539379	ENSBTAG00000018352	ABRA	539379	protein-coding	0,530055799113003	5,04348296710834	5,03758660559285	0,0248030214797917	0,194257264229728
515331	ENSBTAG00000006703	PTGDR	515331	protein-coding	-0,532324481393445	4,50401363631179	5,03111170559622	0,024895913139613	0,194544171028804
613489	ENSBTAG00000015625	DCTN4	613489	protein-coding	0,295087211199868	6,18404980774319	5,03106078510045	0,024896645096179	0,194544171028804
100295973	ENSBTAG00000048485	TUBB2A	100295973	protein-coding	0,368873068153549	3,73573922870168	5,03077517277552	0,0249007510440739	0,194544171028804
509631	ENSBTAG00000001071	WRAP53	509631	protein-coding	0,311616390617557	3,15321692637943	5,03039332901509	0,0249062415082381	0,194544171028804
509486	ENSBTAG00000045757	TNNC1	509486	protein-coding	0,357228726833797	11,678114166403	5,02970904721768	0,0249160838199851	0,194544171028804
507081	ENSBTAG00000004996	ABITRAM	507081	protein-coding	0,33816700127094	3,67760734375644	5,02588167616101	0,0249712090033761	0,194831955297588
615350	ENSBTAG00000031765	CFAP119	615350	protein-coding	0,84595629462593	0,290327101003426	5,02500911137118	0,0249837941672284	0,194831955297588
338081	ENSBTAG00000000550	ATP5F1D	338081	protein-coding	-0,259200059690254	8,19936353357782	5,02326101785157	0,0250090270592438	0,194831955297588
536092	ENSBTAG00000024015	PTPRM	536092	protein-coding	-0,296044403310245	6,78909711028472	5,02156128093272	0,0250335873179947	0,194831955297588
520694	ENSBTAG00000023147	LINGO1	520694	protein-coding	0,387686192168998	6,65946301005177	5,02137212644486	0,0250363220437575	0,194831955297588
511097	ENSBTAG00000002817	SLC46A1	511097	protein-coding	0,57157198211388	1,40723225390861	5,02078635555099	0,0250447928708143	0,194831955297588
520046	ENSBTAG00000013265	DHX38	520046	protein-coding	0,234168807394719	3,69071283320965	5,01807003067139	0,0250841125279189	0,195009087339867
286767	ENSBTAG00000006538	PTHLH	286767	protein-coding	1,28574985753483	-0,753758752954341	5,0166120504149	0,0251052436786771	0,195009087339867
282304	ENSBTAG00000000172	PFKFB1	282304	protein-coding	0,26572307311957	5,4042780246149	5,01563132352398	0,025119468182934	0,195009087339867
534309	ENSBTAG00000052146	MSANTD3	534309	protein-coding	0,484312704007798	1,59255344400154	5,01498463895482	0,0251288523012007	0,195009087339867
616080	ENSBTAG00000009747	RNFT1	616080	protein-coding	0,300014315461034	4,69180282957428	5,01010953745821	0,0251997127482454	0,195285514448496
519224	ENSBTAG00000011176	TPRKB	519224	protein-coding	0,250509328438199	4,40352397111111	5,00955374207707	0,0252078044956545	0,195285514448496
515602	ENSBTAG00000010787	RFC3	515602	protein-coding	0,321977636179626	3,11169667120863	5,00812779410561	0,0252285770160254	0,195285514448496
530597	ENSBTAG00000009449	DMAC2	530597	protein-coding	0,253552358133684	5,18478599247851	5,00663211104256	0,0252503845040542	0,195285514448496
515055	ENSBTAG00000014458	MROH1	515055	protein-coding	0,357077563573873	3,66429134639688	5,00655804623948	0,0252514648986331	0,195285514448496
618226	ENSBTAG00000016328	SFPQ	618226	protein-coding	0,318750148181319	6,45938049274476	5,00621032412821	0,0252565378158423	0,195285514448496
615254	ENSBTAG00000012809	PHF24	615254	protein-coding	0,822439647999744	2,0746331603802	5,00402110372235	0,0252885006629364	0,195413933173766
615598	ENSBTAG00000019451	TAPT1	615598	protein-coding	-0,31727559333082	4,31721079045593	5,00126193838354	0,0253288446065734	0,195606920696517
514787	ENSBTAG00000011798	STK38L	514787	protein-coding	0,426829551161915	2,94889309940047	4,99712732228129	0,0253894252709005	0,19582921050059
281358	ENSBTAG00000007665	NPR3	281358	protein-coding	1,45706037037299	3,90212348459504	4,99626026583916	0,0254021485132938	0,19582921050059
527084	ENSBTAG00000000049	CCDC77	527084	protein-coding	0,43080640506969	2,49215853261186	4,99614848263477	0,0254037893090653	0,19582921050059
520865	ENSBTAG00000012128	AASS	520865	protein-coding	0,509905869946512	4,14415288352892	4,99232281150917	0,0254600103384506	0,196143796354395
509011	ENSBTAG00000002630	MRTFA	509011	protein-coding	0,422922318432225	5,19484015078375	4,98971401408863	0,025498422611305	0,19626490331268
618295	ENSBTAG00000008412	BCL7C	618295	protein-coding	0,390027900399771	3,04938747754561	4,98916102338349	0,0255065726470631	0,19626490331268
615950	ENSBTAG00000018382	SMS	615950	protein-coding	-0,293697289621313	5,36609550433028	4,98463388965665	0,025573395849903	0,196601773895018
782605	ENSBTAG00000007214	ELL2	782605	protein-coding	0,620674090317756	4,37290029031662	4,98410276002149	0,0255812475501021	0,196601773895018
512490	ENSBTAG00000007330	STXBP3	512490	protein-coding	0,326143332777256	4,25650238912784	4,98149651870202	0,0256198119726145	0,196779328289357
506807	ENSBTAG00000015708	CXCR6	506807	protein-coding	0,928263832008697	-0,254193899972805	4,96517215890734	0,0258627404356628	0,198514864545625
515046	ENSBTAG00000021822	ARV1	515046	protein-coding	0,323009531485829	3,25649928022027	4,96422109534251	0,0258769670999601	0,198514864545625
509329	ENSBTAG00000010118	HAT1	509329	protein-coding	-0,259770055024094	3,77896737770767	4,9608350076319	0,0259276845706143	0,198708156156392
783720	ENSBTAG00000027789	PPIG	783720	protein-coding	0,24565707984536	5,19703948752452	4,96045456001366	0,0259333894378697	0,198708156156392
540850	ENSBTAG00000019947	SYT7	540850	protein-coding	-0,430916016454484	4,09920170628143	4,95573787315281	0,0260042252495827	0,199131031739735
784785	ENSBTAG00000012064	ZNF473	784785	protein-coding	0,393453012160298	2,776343195926	4,95311216940527	0,0260437454813993	0,199313739471899
781184	ENSBTAG00000007547	CACNG1	781184	protein-coding	0,260264216262527	7,01170215219586	4,9458657062549	0,0261531382138925	0,199914388331464
513918	ENSBTAG00000023513	DNAJC19	513918	protein-coding	0,300230796844878	4,29188159342465	4,94547208674622	0,0261590939549509	0,199914388331464
505914	ENSBTAG00000001446	ABRACL	505914	protein-coding	-0,813918951249067	0,408008029404929	4,94479419731079	0,0261693542044644	0,199914388331464
790677	ENSBTAG00000037746	SNRNP27	790677	protein-coding	0,258170963014841	3,99623169500421	4,94204506337839	0,0262110068263456	0,200112467833773
539481	ENSBTAG00000014030	FGD6	539481	protein-coding	-0,523773604346801	3,48366463388609	4,93469613100988	0,0263226903996473	0,20084465270762
540234	ENSBTAG00000000995	TENT5A	540234	protein-coding	0,685799982556567	1,02018916020131	4,93154267772831	0,0263707657495915	0,200974468074024
100336649	ENSBTAG00000049685	PTDSS2	100336649	protein-coding	-0,723671431452504	5,3897997765795	4,93150856060532	0,0263712863741353	0,200974468074024
777771	ENSBTAG00000000371	DIS3L	777771	protein-coding	0,235291671315792	6,29984720454518	4,92888282727257	0,0264113869177069	0,201159617774779
509834	ENSBTAG00000012037	DGUOK	509834	protein-coding	0,296055668517225	3,78863488249826	4,92504015838564	0,0264701869349671	0,20134323482685
533784	ENSBTAG00000017889	CCT5	533784	protein-coding	-0,230799956580892	5,70803992062252	4,92450511847125	0,0264783848302476	0,20134323482685
517857	ENSBTAG00000003484	CZIB	517857	protein-coding	0,252248910473614	4,64718266270385	4,92397814306613	0,0264864617404129	0,20134323482685
516545	ENSBTAG00000013007	FAM210B	516545	protein-coding	0,289531401949207	7,04401830748897	4,92317504407792	0,0264987757000844	0,20134323482685
512206	ENSBTAG00000010984	CDKN2AIPNL	512206	protein-coding	0,375069568482004	3,34808158009196	4,92117642796701	0,0265294464248881	0,20145600516083
534574	ENSBTAG00000005314	MFN2	534574	protein-coding	0,186320751512127	7,88628604055928	4,91942089777148	0,0265564171969716	0,201540561518102
511566	ENSBTAG00000017448	EFEMP1	511566	protein-coding	0,572128517327376	2,93533334082469	4,91707322430617	0,0265925298042636	0,201653421577303
512056	ENSBTAG00000001029	RASGRP2	512056	protein-coding	-0,543173387422277	3,38874997851374	4,9163946387436	0,0266029775145982	0,201653421577303
100125309	ENSBTAG00000045877	TSC22D3	100125309	protein-coding	-0,30986137566378	7,56561651689792	4,91150569255795	0,0266783754395521	0,202104573939988
505228	ENSBTAG00000024095	THRAP3	505228	protein-coding	0,208129049966601	7,31101727415496	4,90860169056195	0,0267232664418495	0,202240222440139
512527	ENSBTAG00000030591	CWC25	512527	protein-coding	-0,328168243246775	2,15598506799826	4,90829171937137	0,0267280627126828	0,202240222440139
507083	ENSBTAG00000031752	TMEM256	507083	protein-coding	0,300183464230002	4,23528206093648	4,90695121205623	0,026748815062373	0,202276987105657
408008	ENSBTAG00000008626	KCNN1	408008	protein-coding	-0,923975563596194	-0,237343675443037	4,90572278601123	0,0267678469937008	0,202300705872227
767859	ENSBTAG00000005809	GPR89A	767859	protein-coding	0,316842401868324	3,33843119026941	4,89484190907619	0,0269370396237875	0,20333939232164
541302	ENSBTAG00000010419	CYP2R1	541302	protein-coding	-0,595464094589268	2,39203866732157	4,89482925644972	0,0269372370122012	0,20333939232164
508402	ENSBTAG00000004242	ARPC1A	508402	protein-coding	-0,293034851338139	5,61375774004163	4,89173871971305	0,0269854962784633	0,203582934876113
537958	ENSBTAG00000009734	XPA	537958	protein-coding	0,242128221465203	4,02384442346494	4,88717144306242	0,0270569797471589	0,20400129220503
100139952	ENSBTAG00000016723	GFI1	100139952	protein-coding	-1,23014735605224	-0,579044302477514	4,88472387915556	0,0270953681186043	0,204169775041727
514865	ENSBTAG00000010304	CHKA	514865	protein-coding	0,458396729231465	2,5981052403302	4,8824984207213	0,0271303220767629	0,204312194716545
514550	ENSBTAG00000001068	ZCWPW1	514550	protein-coding	0,905983188487593	-0,356474945988648	4,88054374764086	0,0271610616479253	0,204418487015151
504755	ENSBTAG00000006324	NAB2	504755	protein-coding	0,402057674614092	3,06968182465326	4,87927463548461	0,0271810393436302	0,204418487015151
520133	ENSBTAG00000018460	ADAMTS16	520133	protein-coding	1,3007438535605	0,0488490438478566	4,87644901516682	0,0272255736755811	0,204418487015151
614310	ENSBTAG00000013309	SRSF4	614310	protein-coding	0,200541161619521	6,08807834362862	4,87587193474864	0,0272346783122084	0,204418487015151
767913	ENSBTAG00000016155	GDPD3	767913	protein-coding	0,490890556469767	1,40624805858465	4,87473099792223	0,0272526882690897	0,204418487015151
532481	ENSBTAG00000013980	SOD3	532481	protein-coding	0,540919429901179	1,58884178287339	4,87373542012297	0,0272684138186275	0,204418487015151
519028	ENSBTAG00000007666	IGF2BP2	519028	protein-coding	-0,453236456676151	2,75191856424995	4,87324996459449	0,0272760852051855	0,204418487015151
526704	ENSBTAG00000015094	VNN1	526704	protein-coding	0,637019081077383	3,35807874728	4,8729064641805	0,0272815147091086	0,204418487015151
617565	ENSBTAG00000006851	LOC617565	617565	protein-coding	-0,686801964463111	1,79634291659572	4,87243348478792	0,0272889926486007	0,204418487015151
281134	ENSBTAG00000005658	ECE2	281134	protein-coding	1,00081675922921	-0,316247844137095	4,86923649545007	0,0273395938976241	0,204556738115851
281134.1	ENSBTAG00000005658	ECE2	281134	protein-coding	1,00081675922921	-0,316247844137095	4,86923649545007	0,0273395938976241	0,204556738115851
510008	ENSBTAG00000001086	FHL2	510008	protein-coding	-0,776781246355789	0,32372497266862	4,86523004985321	0,027403144851056	0,204911765287538
540733	ENSBTAG00000007189	RCHY1	540733	protein-coding	0,305742923104507	4,87373730449061	4,85831195782891	0,0275132428243322	0,205601652947437
513031	ENSBTAG00000016278	RPL30	513031	protein-coding	0,25142522507777	7,594724114325	4,85740478925893	0,0275277140427777	0,205601652947437
532090	ENSBTAG00000021576	LMOD1	532090	protein-coding	0,451596461161894	4,60605701425218	4,85213013289449	0,0276120127384547	0,206110314441239
507725	ENSBTAG00000005057	FAM204A	507725	protein-coding	0,256741612509147	5,01613108122106	4,84356990295167	0,0277493929445599	0,206862467597331
508384	ENSBTAG00000003034	GATAD2A	508384	protein-coding	-0,251087542454898	4,99649408942756	4,84304004270356	0,0277579198252461	0,206862467597331
527410	ENSBTAG00000015609	PREX1	527410	protein-coding	-0,560772904651908	3,23477972935862	4,84281525795493	0,0277615380416628	0,206862467597331
535131	ENSBTAG00000016568	LUC7L	535131	protein-coding	0,240625473942041	5,95974744700867	4,83819504713069	0,0278360154105858	0,207296060930676
540760	ENSBTAG00000005351	RFXAP	540760	protein-coding	-0,52067090118994	1,60251539482768	4,83509431776957	0,0278861154254165	0,20754771404636
535066	ENSBTAG00000019733	ADGRL4	535066	protein-coding	-0,5360964664437	4,61272249161533	4,82688573471888	0,0280191990151667	0,208404723184573
515997	ENSBTAG00000009961	E4F1	515997	protein-coding	0,289243844101058	3,1360962116471	4,82597450703976	0,0280340132075108	0,208404723184573
505463	ENSBTAG00000013860	GADD45A	505463	protein-coding	-0,586921908572988	4,94727826020665	4,82356122704344	0,0280732862527118	0,208574847716441
326599	ENSBTAG00000010156	TPT1	326599	protein-coding	0,231009700145643	12,0949537436247	4,82198925259647	0,0280988989146262	0,208643341007262
531602	ENSBTAG00000002896	KPNA6	531602	protein-coding	-0,297559686502162	5,5051852911101	4,82090744757197	0,0281165392201317	0,208652591635345
537706	ENSBTAG00000008498	ALYREF	537706	protein-coding	0,257189874576872	4,49173048643404	4,81851654930418	0,0281555669685345	0,208820455016631
281993	ENSBTAG00000001333	PPARG	281993	protein-coding	0,660495830489469	2,11949985767262	4,81315827597906	0,0282432374546105	0,209348679723254
532910	ENSBTAG00000000539	LRRC28	532910	protein-coding	0,239200009777616	6,3158786190371	4,80890188156087	0,0283130817778607	0,209744232704792
100124511	ENSBTAG00000050244	ZNF177	100124511	protein-coding	0,547322260530704	1,82028888137527	4,80390332738678	0,0283953339747203	0,210231189933837
517211	ENSBTAG00000007784	NAA50	517211	protein-coding	-0,272175592917796	7,61565020362656	4,80222415183768	0,0284230209155844	0,210313829763164
539889	ENSBTAG00000021801	INPP5F	539889	protein-coding	0,282732810826271	4,39218686978689	4,79614283018504	0,0285235276512656	0,210932024765937
534488	ENSBTAG00000009085	SLC35A5	534488	protein-coding	0,290780280579047	5,013393143803	4,79516550369968	0,0285397145161424	0,210932024765937
506029	ENSBTAG00000019298	STRADB	506029	protein-coding	-0,376132088787977	5,48538637747903	4,79373259836581	0,0285634641458244	0,210985030867038
514798	ENSBTAG00000016795	RUFY3	514798	protein-coding	0,351610531713983	3,47940819896413	4,79139681954607	0,0286022225264814	0,211148773836734
535102	ENSBTAG00000021762	ZC3H15	535102	protein-coding	-0,202629779262607	4,81480761635255	4,79031688281621	0,0286201607917481	0,21115871675164
617922	ENSBTAG00000000044	MYADML2	617922	protein-coding	0,265044668927121	5,82089109404017	4,78481680393251	0,0287117016204865	0,211711371103089
524653	ENSBTAG00000023734	PARD6A	524653	protein-coding	-0,920245055494265	-0,600225356192242	4,78292888365379	0,0287431935404731	0,211820859403359
510316	ENSBTAG00000005796	DCAF8	510316	protein-coding	0,191081626248737	7,50801151298976	4,78117443026493	0,0287724913713086	0,211853754275438
515421	ENSBTAG00000031217	MYL6B	515421	protein-coding	0,612719429931455	8,8609211922136	4,78066828961536	0,0287809492529451	0,211853754275438
513014	ENSBTAG00000009152	ZNF391	513014	protein-coding	0,995267655189883	-0,470413338273777	4,77663491422968	0,0288484416928378	0,212009871861589
512586	ENSBTAG00000008732	ZC3H12C	512586	protein-coding	0,631479814065273	3,31247104360604	4,77400962747807	0,0288924604181635	0,212009871861589
404129	ENSBTAG00000016355	DGAT2	404129	protein-coding	0,657192254750363	5,32457366485327	4,77365731032627	0,0288983731128518	0,212009871861589
505584	ENSBTAG00000031441	FXYD5	505584	protein-coding	0,415316617747972	3,08700280825504	4,77362627438496	0,0288988940279316	0,212009871861589
616553	ENSBTAG00000051779	PFDN1	616553	protein-coding	0,267605109759318	5,99855896974895	4,77203603067078	0,028925598169366	0,212009871861589
504199	ENSBTAG00000020153	NIT1	504199	protein-coding	0,252518998618409	3,92455660044936	4,7718721660057	0,0289283513238784	0,212009871861589
506045	ENSBTAG00000000806	ATAD1	506045	protein-coding	0,249094228868565	5,95120237549682	4,7717993958642	0,028929574051059	0,212009871861589
516555	ENSBTAG00000009655	TNS3	516555	protein-coding	-0,487024084702076	3,61262260476584	4,77145125382222	0,0289354244852345	0,212009871861589
521854	ENSBTAG00000021945	NID2	521854	protein-coding	-0,354040449619736	5,64807535116815	4,76556922353686	0,0290344568987594	0,21261307994851
538649	ENSBTAG00000001161	SINHCAF	538649	protein-coding	-0,496689962972969	1,50597414583371	4,76397214413934	0,0290614068994866	0,212688053829652
337888	ENSBTAG00000020733	RPS15A	337888	protein-coding	0,272134482340296	6,24368653883528	4,76197888187087	0,0290950788577022	0,212812108403434
512468	ENSBTAG00000015571	GCLC	512468	protein-coding	0,357184501844997	2,7439321434959	4,75600705626972	0,0291962036652416	0,21335423721869
539784	ENSBTAG00000005660	PSMD2	539784	protein-coding	0,181668640948088	7,26130884795378	4,75562268420885	0,0292027250125685	0,21335423721869
280710	ENSBTAG00000021364	TNK2	280710	protein-coding	-0,439486492578359	5,67175758816528	4,75453483875653	0,0292211898795622	0,213366657255989
508609	ENSBTAG00000007510	PXMP2	508609	protein-coding	0,413828196479238	3,58493696431884	4,74996104833017	0,0292989576053886	0,213811831103085
519892	ENSBTAG00000010457	NUAK1	519892	protein-coding	0,462395537412279	2,97648648770292	4,74564277799576	0,0293725785935069	0,214226250865079
281939	ENSBTAG00000033008	MYOZ1	281939	protein-coding	0,205262289474195	11,920026581888	4,74236861547559	0,0294285272967338	0,214511378525504
505580	ENSBTAG00000015318	NECTIN2	505580	protein-coding	0,293246046362988	4,50111878922532	4,74001387386991	0,0294688336055236	0,214596751745557
780777	ENSBTAG00000045699	CTNNA3	780777	protein-coding	0,542104037671336	3,17317377373123	4,73971447247879	0,0294739626032241	0,214596751745557
506212	ENSBTAG00000007594	CWF19L1	506212	protein-coding	0,272100339720151	3,42156870761693	4,73118548356265	0,029620462596196	0,215098389775353
104974573	ENSBTAG00000012738	ZNF827	104974573	protein-coding	-0,61155941482561	2,1194862805573	4,73099869881319	0,0296236794193431	0,215098389775353
539022	ENSBTAG00000048358	ZNF2	539022	protein-coding	-0,82403369857075	0,0770095552894414	4,73096203698143	0,0296243108553147	0,215098389775353
523542	ENSBTAG00000019986	CSNK1D	523542	protein-coding	-0,232860039343386	6,40002327957843	4,73020342941638	0,0296373796919577	0,215098389775353
538416	ENSBTAG00000020482	ASCC3	538416	protein-coding	-0,32961321483944	3,82599478212309	4,73015207997489	0,029638264526383	0,215098389775353
529312	ENSBTAG00000022731	SSR1	529312	protein-coding	0,181645328111395	6,71714535742699	4,72980382923985	0,0296442661794586	0,215098389775353
509253	ENSBTAG00000019403	MALSU1	509253	protein-coding	0,262332429535937	3,26595182628133	4,72728157284158	0,0296877718317106	0,215151212335929
783257	ENSBTAG00000020607	ABCB6	783257	protein-coding	0,31474851957396	5,11867750170079	4,72721612284293	0,0296889016443548	0,215151212335929
540033	ENSBTAG00000018239	DNAJC27	540033	protein-coding	0,374089184254993	2,6300718737046	4,72644239293635	0,0297022613400038	0,215151212335929
539495	ENSBTAG00000014096	PCNX4	539495	protein-coding	0,424368687550111	2,98018190049066	4,72328595798404	0,0297568272115184	0,21542385661035
112449602	ENSBTAG00000053478	LOC112449602	112449602	protein-coding	0,615477947220161	1,24814382327369	4,7220433762198	0,0297783365916703	0,215457015237173
509236	ENSBTAG00000031701	TAGAP	509236	protein-coding	-0,631526705848704	2,16195547871175	4,72063670641159	0,0298027059246512	0,215510817217634
616814	ENSBTAG00000030933	ZNF576	616814	protein-coding	0,291063852868181	3,7930530400799	4,71859530308037	0,0298381084292562	0,215570995733337
445416	ENSBTAG00000040128	FZD4	445416	protein-coding	-0,542111240447129	5,13378567180191	4,71820373519849	0,0298449041001132	0,215570995733337
514423	ENSBTAG00000003422	SNX5	514423	protein-coding	0,228502764250293	5,09453967159654	4,70462278144225	0,0300816026774948	0,217157434643492
511257	ENSBTAG00000010001	RHOT1	511257	protein-coding	-0,288401644775921	5,21934164899167	4,70319686693551	0,0301065677616169	0,217214448924092
540493	ENSBTAG00000005854	COPS8	540493	protein-coding	0,176676034505575	6,37783638623112	4,69963824004128	0,0301689668649978	0,217541326510384
445420	ENSBTAG00000014291	WNT2B	445420	protein-coding	0,824275817324197	-0,271729951053141	4,69857893016047	0,0301875674623842	0,217552192012323
532995	ENSBTAG00000009682	PRORP	532995	protein-coding	-0,369547871489281	2,27464778031479	4,69256054749078	0,0302934723390957	0,218191863304851
534013	ENSBTAG00000005893	TMEM68	534013	protein-coding	0,400453151228372	2,80046525798269	4,69029029762186	0,030333522223454	0,218356751887952
789857	ENSBTAG00000000943	ZNF286A	789857	protein-coding	-0,246622731159007	3,6409735285849	4,68423325045556	0,0304406459604643	0,218893000342313
520387	ENSBTAG00000001673	C2CD5	520387	protein-coding	0,338403799203326	4,75319446472175	4,68413343368053	0,0304424145993473	0,218893000342313
101904203	ENSBTAG00000046333	C6H4orf54	101904203	protein-coding	-0,612699161420295	7,07749761290572	4,68134205527792	0,0304919180343865	0,219125150098045
514918	ENSBTAG00000003064	PAXBP1	514918	protein-coding	0,25003296290266	5,75155992752926	4,6786127815084	0,0305404012210393	0,219349710124248
616239	ENSBTAG00000020580	TCN1	616239	protein-coding	-1,32710534492946	0,252139364150467	4,67291366120975	0,0306419004590605	0,219954578196539
515235	ENSBTAG00000010793	CCDC80	515235	protein-coding	0,548506186282476	5,43716629043414	4,6693750630007	0,0307050985053779	0,220283984598616
618648	ENSBTAG00000007732	ARPP21	618648	protein-coding	-0,388578881123023	5,60117258229047	4,66033788836117	0,0308671165786734	0,221229432811546
505176	ENSBTAG00000002808	PSMA3	505176	protein-coding	0,194199223412226	5,95754428528557	4,66008580514032	0,0308716486739456	0,221229432811546
505226	ENSBTAG00000010609	FAM221A	505226	protein-coding	0,907889731058063	0,892583896302637	4,65343835775627	0,0309914110007136	0,221837844660338
505226.1	ENSBTAG00000010609	FAM221A	505226	protein-coding	0,907889731058063	0,892583896302637	4,65343835775627	0,0309914110007136	0,221837844660338
100299353	ENSBTAG00000047357	RNF208	100299353	protein-coding	0,660218539300042	0,724448328132507	4,64869084497453	0,0310772400569071	0,222327169310993
506450	ENSBTAG00000008090	CCM2	506450	protein-coding	0,22673508688027	5,34779337226057	4,64656631743026	0,0311157290928879	0,222477463014148
538931	ENSBTAG00000014695	NAA38	538931	protein-coding	-0,32483387772245	4,10377214872143	4,64210860914658	0,0311966489115567	0,222851021945801
538792	ENSBTAG00000007383	ZNF521	538792	protein-coding	-0,445807976648217	1,91544355181622	4,64175950996237	0,0312029952940534	0,222851021945801
280981	ENSBTAG00000005718	PLIN2	280981	protein-coding	0,60878112215969	3,00040500459097	4,63963798060267	0,0312415922031547	0,22300153896217
534965	ENSBTAG00000021204	TES	534965	protein-coding	-0,381370352051907	2,96405723166512	4,63534622686826	0,031319824266285	0,223330329776505
615565	ENSBTAG00000007900	FIS1	615565	protein-coding	0,251717872844922	6,63939061022921	4,63518594281332	0,0313227499529395	0,223330329776505
538706	ENSBTAG00000019071	COMMD10	538706	protein-coding	0,297139783324401	4,25984029922066	4,63355930153082	0,0313524573890163	0,223416979389703
512685	ENSBTAG00000012049	WIPI2	512685	protein-coding	0,271219785360522	4,44722673646972	4,62979006839841	0,0314214081024042	0,223783022338723
540718	ENSBTAG00000006762	SH3RF2	540718	protein-coding	0,680628395419099	3,06003996538861	4,62804172205207	0,0314534443467636	0,223885898322853
281586	ENSBTAG00000003038	TAP2	281586	protein-coding	-0,302373472516883	4,91003145283088	4,62462239332739	0,0315161977612047	0,22420718217264
535676	ENSBTAG00000016980	PPIL4	535676	protein-coding	0,417873058037704	3,87534744576639	4,62293489536752	0,0315472157796392	0,224302466607524
538194	ENSBTAG00000018804	CELSR2	538194	protein-coding	-0,341021834506232	3,35394620034935	4,62135636261751	0,0315762597307694	0,22438361674679
539121	ENSBTAG00000009207	KMT2E	539121	protein-coding	0,403711709342895	5,86459307811215	4,61899506333533	0,0316197581510816	0,224525228336953
535399	ENSBTAG00000006844	LEF1	535399	protein-coding	-0,647871315548465	0,57908970717167	4,61835980106204	0,0316314712350245	0,224525228336953
538163	ENSBTAG00000043969	CALN1	538163	protein-coding	-1,26243870295451	-0,616545047025192	4,6163030742776	0,0316694246092445	0,224577185698032
510745	ENSBTAG00000021272	ABCG1	510745	protein-coding	1,10492576820722	0,563268346504029	4,61596485750366	0,0316756703686804	0,224577185698032
539320	ENSBTAG00000001385	ZSCAN2	539320	protein-coding	-0,496628774795028	1,61420130540345	4,61509561932925	0,0316917282559649	0,224577185698032
510644	ENSBTAG00000003049	MICALL2	510644	protein-coding	0,357753886563058	3,54136747147306	4,61314987003689	0,0317277038835503	0,224590433352534
536960	ENSBTAG00000016142	CYB5R2	536960	protein-coding	0,578393980876565	3,70838472147331	4,61308568934994	0,0317288912680015	0,224590433352534
511363	ENSBTAG00000004155	SPATA20	511363	protein-coding	0,421477146235574	3,59485407653295	4,61008890892903	0,0317843853123382	0,224811179277582
513714	ENSBTAG00000011591	KRR1	513714	protein-coding	0,276734919927064	3,88030802897739	4,60949446140561	0,0317954052565136	0,224811179277582
513078	ENSBTAG00000006068	CC2D1A	513078	protein-coding	-0,283354382052038	4,13346109398428	4,60668381351085	0,0318475634194561	0,224906956305412
509840	ENSBTAG00000001898	CCDC112	509840	protein-coding	0,456879329131098	1,55756379734655	4,60662436553092	0,0318486675797884	0,224906956305412
530023	ENSBTAG00000024708	CABIN1	530023	protein-coding	0,198291862775069	5,00242691276283	4,605908543656	0,0318619660735961	0,224906956305412
404133	ENSBTAG00000006963	RPL12	404133	protein-coding	0,294678770284306	5,98001905626976	4,60400686693111	0,031897323455495	0,224912989961837
509501	ENSBTAG00000017863	SRGN	509501	protein-coding	-0,749150794934678	4,51529985470312	4,60396162783017	0,0318981650727679	0,224912989961837
511210	ENSBTAG00000015858	TSR2	511210	protein-coding	0,236290248291894	4,59564160028839	4,60293179750989	0,0319173300556143	0,224923510308861
615191	ENSBTAG00000033089	HACD1	615191	protein-coding	0,287376633926527	6,76715483353079	4,60038648971404	0,0319647494070492	0,225133019205044
514877	ENSBTAG00000006870	RASGEF1A	514877	protein-coding	0,492941647674804	1,81549493924651	4,59906418268002	0,0319894131378136	0,225182113387696
519193	ENSBTAG00000040296	GPR21	519193	protein-coding	0,942889333265676	0,0366612515776539	4,59783921146433	0,0320122790771612	0,225218505149271
504307	ENSBTAG00000010613	NUP188	504307	protein-coding	0,358443099455974	3,52843996057773	4,59154699320018	0,0321300019746966	0,225921842614344
513788	ENSBTAG00000015734	RMDN1	513788	protein-coding	0,245389373748127	3,78632440831476	4,5890364677237	0,0321770981257287	0,226039407093867
514667	ENSBTAG00000011585	MST1	514667	protein-coding	0,750855595916152	0,984581582653629	4,58705562527312	0,0322143085484829	0,226039407093867
514587	ENSBTAG00000018921	USP19	514587	protein-coding	0,223521405307465	6,54477256508925	4,58683485662362	0,0322184585015567	0,226039407093867
508666	ENSBTAG00000048980	LOC508666	508666	protein-coding	-0,888990421849002	4,4217270879581	4,58420490396341	0,0322679386240062	0,226039407093867
282123	ENSBTAG00000018517	VLDLR	282123	protein-coding	0,291715656566078	7,13495668225047	4,58388153452262	0,0322740279938609	0,226039407093867
532685	ENSBTAG00000012873	SNX6	532685	protein-coding	0,2918052130748	4,62610246761159	4,58260523427552	0,0322980737154918	0,226039407093867
535746	ENSBTAG00000021372	SEPTIN11	535746	protein-coding	0,352033489802559	5,12231920100727	4,58120905489824	0,032324399399374	0,226039407093867
768210	ENSBTAG00000004329	RELL1	768210	protein-coding	0,372343814469786	3,27626583904759	4,58035808134631	0,0323404559308093	0,226039407093867
530401	ENSBTAG00000018270	NFATC2	530401	protein-coding	0,744227751308363	0,679818288543825	4,57921611493098	0,0323620161230893	0,226039407093867
527964	ENSBTAG00000014991	PARD3	527964	protein-coding	0,218231776996548	5,92377848884476	4,57918569573552	0,0323625906390493	0,226039407093867
533397	ENSBTAG00000004631	KIAA0586	533397	protein-coding	0,306106115257257	3,34369585158958	4,57871800973906	0,0323714249897171	0,226039407093867
540351	ENSBTAG00000010208	ZER1	540351	protein-coding	-0,220506258116498	5,06327087762088	4,57852139963638	0,0323751396061302	0,226039407093867
530333	ENSBTAG00000031387	FZR1	530333	protein-coding	0,225647113849096	3,99278426496632	4,57839067162763	0,0323776097377323	0,226039407093867
404098	ENSBTAG00000010692	SND1	404098	protein-coding	-0,256976819660038	4,87122242037159	4,57707655711679	0,0324024511227786	0,226088813289256
280677	ENSBTAG00000017280	C3	280677	protein-coding	1,23211921855371	1,19659668585739	4,57612077840321	0,032420531198199	0,226091014005194
615156	ENSBTAG00000001697	TRA2B	615156	protein-coding	0,260743593814569	5,8084447354793	4,57469782738238	0,0324474680942329	0,226112750229413
538219	ENSBTAG00000027151	ARHGAP26	538219	protein-coding	0,534743089799009	2,76261171259334	4,57407948160542	0,0324591808493076	0,226112750229413
520170	ENSBTAG00000008024	UCHL3	520170	protein-coding	0,324317014070857	4,85893298177346	4,57245840931566	0,0324899082880823	0,22620298839301
507418	ENSBTAG00000017219	DDX51	507418	protein-coding	-0,375718814032588	2,40018425349738	4,56996563956064	0,032537218023074	0,22640851491507
506271	ENSBTAG00000011929	USP50	506271	protein-coding	-0,60288335626818	0,758434162748468	4,56661317054398	0,0326009572327719	0,226694167852459
507125	ENSBTAG00000017386	C3H1orf50	507125	protein-coding	0,305345406778466	3,5073529956705	4,56593360669148	0,0326138934028328	0,226694167852459
535200	ENSBTAG00000010450	WIZ	535200	protein-coding	-0,247063139877428	3,53983960093449	4,56390052358991	0,0326526271607842	0,226727715458834
517797	ENSBTAG00000014318	SLC33A1	517797	protein-coding	0,318930145860747	3,60269919473944	4,56283015920285	0,0326730387543348	0,226727715458834
531070	ENSBTAG00000002931	BEST3	531070	protein-coding	0,453169338294095	3,77213541528558	4,56157800888833	0,0326969338712607	0,226727715458834
282275	ENSBTAG00000007609	ITFG2	282275	protein-coding	0,333584856056066	4,31699709652913	4,5611770108433	0,0327045900801247	0,226727715458834
614118	ENSBTAG00000016369	TSEN15	614118	protein-coding	0,315347399987734	3,99524982519402	4,56058684057574	0,0327158615369925	0,226727715458834
767937	ENSBTAG00000031688	RBM4	767937	protein-coding	-0,235499680684066	5,30280091518176	4,56007668852374	0,032725608022148	0,226727715458834
338070	ENSBTAG00000018253	CHRNA1	338070	protein-coding	0,276011989067211	6,799139904207	4,5580934548257	0,0327635266308942	0,226809729955013
531018	ENSBTAG00000025494	PAQR8	531018	protein-coding	-0,527959181130987	1,9863109419644	4,55759374085306	0,032773088189461	0,226809729955013
504822	ENSBTAG00000010345	XPNPEP2	504822	protein-coding	1,17319474489521	0,093025326861202	4,55563035459721	0,0328106839676496	0,2269205813678
281357	ENSBTAG00000011434	NPR2	281357	protein-coding	0,262191408991332	4,24494697444605	4,55396451576428	0,0328426174909345	0,2269205813678
540446	ENSBTAG00000001139	ACHE	540446	protein-coding	1,11503480889206	1,77988473211194	4,55345113566664	0,0328524653409246	0,2269205813678
617469	ENSBTAG00000054628	PMEPA1	617469	protein-coding	0,330326237744028	3,53571539298433	4,5530362964406	0,0328604251953214	0,2269205813678
616131	ENSBTAG00000007374	LHFPL2	616131	protein-coding	0,455047132076921	3,05804948706464	4,55052843420751	0,0329085884757903	0,227107360339556
514623	ENSBTAG00000010180	URB2	514623	protein-coding	-0,371338667859868	2,77743043419301	4,54977035806256	0,0329231617684042	0,227107360339556
615458	ENSBTAG00000019329	LYL1	615458	protein-coding	0,300383341635149	4,86375286323876	4,54834606815206	0,0329505606156478	0,227144944295954
767978	ENSBTAG00000012607	NCAPH2	767978	protein-coding	0,245128858528712	4,02637597074236	4,54697651698078	0,0329769289189105	0,227144944295954
532775	ENSBTAG00000013614	TMEM38A	532775	protein-coding	0,271736414072887	8,03735301883397	4,54589523523106	0,0329977626668449	0,227144944295954
523042	ENSBTAG00000025443	FNIP1	523042	protein-coding	0,553731369085489	5,25957237375013	4,54577915077046	0,0330000001573991	0,227144944295954
616724	ENSBTAG00000013048	NIPAL3	616724	protein-coding	-0,491755442963422	1,76505300774051	4,54233918124341	0,0330663764278656	0,227478796106727
521554	ENSBTAG00000019975	IL7R	521554	protein-coding	-1,02601891501699	0,432557080281104	4,53905150516273	0,0331299444234537	0,227742619825818
538733	ENSBTAG00000008133	ALKBH1	538733	protein-coding	0,304321876207731	3,36231541521496	4,5385054540522	0,0331405148045427	0,227742619825818
540390	ENSBTAG00000012834	ARSI	540390	protein-coding	-0,610540793990804	0,68631890408756	4,53737964227417	0,0331623192307342	0,227769474824368
535077	ENSBTAG00000019915	GSN	535077	protein-coding	0,395600357223964	8,43729585408518	4,53527781186738	0,0332030670378602	0,227926339908763
520157	ENSBTAG00000040067	HIPK4	520157	protein-coding	0,716117767927075	-0,286065845678289	4,53116772252713	0,0332828997901487	0,228219836295071
614409	ENSBTAG00000003496	AIG1	614409	protein-coding	0,476518425987459	2,01762051471093	4,53092725720661	0,0332875766973228	0,228219836295071
515605	ENSBTAG00000030784	APPL2	515605	protein-coding	0,255437390418349	5,63742498864866	4,52958522957551	0,0333136909443838	0,228219836295071
506127	ENSBTAG00000038716	SKI	506127	protein-coding	-0,302464725588402	4,93393386681488	4,52938701563174	0,0333175497631996	0,228219836295071
513253	ENSBTAG00000003815	EDEM2	513253	protein-coding	-0,421773006103683	2,6530533005565	4,52842552543317	0,0333362746312642	0,22822526478327
509555	ENSBTAG00000025078	LRRC75A	509555	protein-coding	-0,686814231016911	0,641999988746773	4,52568122463171	0,0333897799400625	0,228468671665148
504831	ENSBTAG00000012159	CNBP	504831	protein-coding	0,176478766688764	9,03257589437352	4,52314788679696	0,0334392517600954	0,228684232751604
282308	ENSBTAG00000002350	PIK3R2	282308	protein-coding	0,404376836582635	3,32680073778558	4,52118543461664	0,0334776277756099	0,228823721106438
282127	ENSBTAG00000008573	ZFP36	282127	protein-coding	-0,785295482662273	7,05801285489444	4,52025441672495	0,0334958500440119	0,228825380306033
614382	ENSBTAG00000030744	NFYB	614382	protein-coding	0,36048847467077	3,25403753736709	4,51890773153956	0,0335222262612004	0,228882711172907
281056	ENSBTAG00000012700	CD247	281056	protein-coding	-0,696864847948987	2,52665099851718	4,51433404772213	0,0336119686799299	0,229372399672637
534650	ENSBTAG00000008121	RSPO3	534650	protein-coding	0,823801059854656	2,25126661789871	4,51215972246658	0,0336547201404195	0,229423295647002
534349	ENSBTAG00000043956	UBE2E3	534349	protein-coding	0,265348096901393	5,46122868919005	4,5116181039228	0,0336653782496036	0,229423295647002
507781	ENSBTAG00000013793	NEDD4	507781	protein-coding	0,628534589615012	5,62002568858568	4,50990720368681	0,0336990689562492	0,229423295647002
280986	ENSBTAG00000014420	AGER	280986	protein-coding	0,510045704022642	1,56235351836438	4,50990331006156	0,0336991456689057	0,229423295647002
615189	ENSBTAG00000036282	CCDC59	615189	protein-coding	0,24428385788952	4,03087553598316	4,50937483548644	0,0337095594295509	0,229423295647002
527669	ENSBTAG00000018808	SLC25A35	527669	protein-coding	0,604630587486115	1,35769646139607	4,50581249578608	0,0337798442565663	0,229670252349328
509221	ENSBTAG00000016152	DAB2	509221	protein-coding	0,459822045521623	3,93313501607817	4,50570654445466	0,0337819370156315	0,229670252349328
513785	ENSBTAG00000017239	GABBR1	513785	protein-coding	0,430312696283427	3,95288131875366	4,5023147979965	0,0338490026957177	0,229931340340891
534770	ENSBTAG00000014804	HNRNPDL	534770	protein-coding	0,228685152378571	7,38741850102359	4,50193743354341	0,0338564729943293	0,229931340340891
535332	ENSBTAG00000023375	METTL6	535332	protein-coding	0,297721418499157	3,31217507378568	4,49911973767151	0,0339123065275282	0,230187693427121
618512	ENSBTAG00000002209	JPT2	618512	protein-coding	0,283037444338238	4,10737288020816	4,49767445681556	0,0339409825503581	0,230259533538597
506309	ENSBTAG00000010059	C9orf72	506309	protein-coding	-0,272182556017872	3,83801531222808	4,49017011519558	0,0340902851822993	0,231149205921749
505336	ENSBTAG00000017771	EPN2	505336	protein-coding	0,286654733445524	4,7278916499337	4,48639935478089	0,034165565294985	0,231529490781544
535740	ENSBTAG00000004278	APMAP	535740	protein-coding	0,388420753687838	4,43197611680278	4,48477085653044	0,0341981306188043	0,231529490781544
616632	ENSBTAG00000009487	TMEM223	616632	protein-coding	0,292580783493881	3,5767176436856	4,48463013204167	0,0342009462300073	0,231529490781544
112444325	ENSBTAG00000046752	PRRT2	112444325	protein-coding	0,610310376523964	1,25443288119009	4,48265691120393	0,0342404518997496	0,231673700865557
535376	ENSBTAG00000019832	TGFBR2	535376	protein-coding	-0,414513580942345	5,67905244464981	4,4756916550785	0,0343802844212821	0,232496216700137
338381	ENSBTAG00000006457	AHSP	338381	protein-coding	0,868609528125061	-0,380740530221663	4,47139636626097	0,0344668128812306	0,232957582336389
513970	ENSBTAG00000014694	JTB	513970	protein-coding	0,254198485633525	4,84358488334957	4,46990643297113	0,0344968806973393	0,23303704916934
281719	ENSBTAG00000000434	CRYAB	281719	protein-coding	-0,616513758938845	10,1173802355936	4,4661349746109	0,0345731137882809	0,233428126887772
514447	ENSBTAG00000011823	CLSTN1	514447	protein-coding	-0,293943672872995	5,5549694533193	4,45756998876452	0,03474689414582	0,234477052912964
616292	ENSBTAG00000017983	PRELID3A	616292	protein-coding	0,594475454931325	0,625210770476489	4,45508269513706	0,0347975313482705	0,234694319803624
536073	ENSBTAG00000013580	KDM3A	536073	protein-coding	0,257861331751751	5,09566826453964	4,45178309677829	0,0348648248458037	0,234919914462196
525042	ENSBTAG00000016296	GPD1	525042	protein-coding	0,290522440143901	9,53228768199045	4,45163264479096	0,0348678964735671	0,234919914462196
529171	ENSBTAG00000003074	SLC16A6	529171	protein-coding	-0,78929188032237	8,67977691169229	4,4500408761428	0,0349004113625138	0,235014569000378
514465	ENSBTAG00000021922	SMAP2	514465	protein-coding	-0,387500459993815	3,45459170091829	4,44861610228315	0,0349295419590572	0,235086346120001
100125760	ENSBTAG00000047958	DPP7	100125760	protein-coding	0,408401947499143	2,81588357627025	4,44400967281593	0,0350238980757766	0,235596802753916
510684	ENSBTAG00000014005	PPIP5K1	510684	protein-coding	0,29399456378472	5,04580188966468	4,44084684212448	0,0350888384567474	0,235908952477033
533209	ENSBTAG00000020434	C18H19orf12	533209	protein-coding	0,307018309175549	4,22337515817252	4,43899745577852	0,0351268690600791	0,236039948536233
531855	ENSBTAG00000018859	C18H19orf47	531855	protein-coding	-0,225915671358948	5,6945160899472	4,43731606870239	0,035161482357677	0,236063630911723
613290	ENSBTAG00000021956	ISCA2	613290	protein-coding	0,359974884896972	2,97768424505891	4,43698358943419	0,0351683310514298	0,236063630911723
100138783	ENSBTAG00000012485	SPOUT1	100138783	protein-coding	-0,35649387489714	3,94380311625891	4,43612428658771	0,0351860381739246	0,236063630911723
506636	ENSBTAG00000005021	SEMA5A	506636	protein-coding	-0,435410265892403	2,76431946300168	4,43261463591963	0,0352584562554117	0,236197498076998
781953	ENSBTAG00000017165	MATN2	781953	protein-coding	0,378457589476949	3,49343463506381	4,43258153645052	0,0352591399709847	0,236197498076998
767908	ENSBTAG00000049833	RPL39	767908	protein-coding	0,251018426436627	7,01703477527625	4,43159782058251	0,0352794663226384	0,236197498076998
100336895	ENSBTAG00000017284	RHBDL1	100336895	protein-coding	1,11872675367539	-0,780943766471651	4,43126617053342	0,0352863219129559	0,236197498076998
407241	ENSBTAG00000008313	KLF15	407241	protein-coding	0,597251068303448	3,7135522112163	4,43015994266317	0,0353091990009354	0,236197498076998
513993	ENSBTAG00000000678	CSDE1	513993	protein-coding	0,22015264685921	10,5885685776762	4,42976626331414	0,0353173441377015	0,236197498076998
504513	ENSBTAG00000038617	SH3D21	504513	protein-coding	1,13127017373997	0,145513992475321	4,42790958942157	0,0353557848026413	0,23633039557942
528802	ENSBTAG00000000195	LOC528802	528802	protein-coding	0,513267459800846	1,76303719601391	4,42617412101837	0,0353917555996258	0,236400341681098
534801	ENSBTAG00000019297	GFRA1	534801	protein-coding	0,389634623501968	3,55898733941699	4,42488515187219	0,0354184966475738	0,236400341681098
614905	ENSBTAG00000006570	SEC22C	614905	protein-coding	0,44827761781323	2,49378735296588	4,42471765528407	0,0354219730954549	0,236400341681098
112449457	ENSBTAG00000042607	LOC112449457	112449457	snoRNA	0,866672224916726	-0,327740023625739	4,42255351009072	0,0354669227709825	0,23657627154418
100337356	ENSBTAG00000048493	NAALADL2	100337356	protein-coding	1,04825191017517	-0,474261797920528	4,42047504197651	0,0355101490967298	0,236740527791556
614220	ENSBTAG00000012898	RPS27L	614220	protein-coding	0,254644620346834	4,755052950287	4,41792922505885	0,0355631700824254	0,236933970488127
512718	ENSBTAG00000006005	MPND	512718	protein-coding	-0,308770873281975	2,54932570890815	4,41681818624994	0,0355863353179836	0,236933970488127
101905341	ENSBTAG00000007462	ASTE1	101905341	protein-coding	-0,454656847166664	1,66192351024891	4,41640210709549	0,0355950146596448	0,236933970488127
287014	ENSBTAG00000021776	NDUFV1	287014	protein-coding	-0,269294039067913	7,5488966081232	4,41235583515871	0,0356795348040814	0,237269247381395
525164	ENSBTAG00000012790	TRIAP1	525164	protein-coding	0,301747893573767	5,02490731427739	4,41134624189324	0,0357006563069922	0,237269247381395
534634	ENSBTAG00000006464	GGA1	534634	protein-coding	-0,19359549915259	4,92126662526719	4,41131486925583	0,0357013128573404	0,237269247381395
282376	ENSBTAG00000010125	STAT5B	282376	protein-coding	0,350058667942086	6,63451737236113	4,40888920273577	0,0357521142238118	0,23748285893865
512018	ENSBTAG00000013909	BOC	512018	protein-coding	0,473527373955643	2,54171665253835	4,40349848988577	0,035865284360202	0,238110315102916
617606	ENSBTAG00000015341	DEPTOR	617606	protein-coding	0,59671971038312	2,50684024047947	4,40011523264621	0,0359365023092025	0,238275225905021
511035	ENSBTAG00000011841	TCTN3	511035	protein-coding	0,57631389373141	0,566537897212848	4,39862176796651	0,0359679869784902	0,238275225905021
530147	ENSBTAG00000003045	BAMBI	530147	protein-coding	-0,644548208355518	1,01984921395113	4,39705476868316	0,0360010529135465	0,238275225905021
515302	ENSBTAG00000017215	WDR76	515302	protein-coding	0,37377417446413	2,16875336110576	4,39627358287476	0,0360175489372765	0,238275225905021
527379	ENSBTAG00000006555	ZMYM1	527379	protein-coding	0,407659345098563	4,13863774408462	4,39604373989107	0,0360224039560526	0,238275225905021
506002	ENSBTAG00000012719	UBTD1	506002	protein-coding	0,316664646035864	3,48930333648557	4,39598235964726	0,0360237006189483	0,238275225905021
614026	ENSBTAG00000021556	RANBP9	614026	protein-coding	0,255365049264091	5,02540568578018	4,39525180741949	0,0360391373483367	0,238275225905021
782061	ENSBTAG00000039722	LOC782061	782061	protein-coding	0,663118783897601	0,775268595345177	4,39344505079076	0,0360773442538678	0,238275225905021
782061.1	ENSBTAG00000039722	LOC782061	782061	protein-coding	0,663118783897601	0,775268595345177	4,39344505079076	0,0360773442538678	0,238275225905021
782061.2	ENSBTAG00000039722	LOC782061	782061	protein-coding	0,663118783897601	0,775268595345177	4,39344505079076	0,0360773442538678	0,238275225905021
100301295	ENSBTAG00000053910	C19H17orf58	100301295	protein-coding	-0,462049652387509	1,1330614093771	4,38788693430537	0,0361951460002468	0,238929265116775
615129	ENSBTAG00000014048	SHLD1	615129	protein-coding	-0,585890755159949	0,994464164389098	4,38640429523983	0,0362266378325598	0,239013177654219
505519	ENSBTAG00000018369	MYL2	505519	protein-coding	0,34754370052629	11,9337512751123	4,38451287679802	0,0362668539343811	0,239154533690606
786565	ENSBTAG00000030499	DIAPH1	786565	protein-coding	-0,529405194593029	6,21566602425084	4,3835124782844	0,0362881437035654	0,23917100202759
786529	ENSBTAG00000054469	SLC25A53	786529	protein-coding	-0,344337276618985	1,86647903515919	4,38129752221684	0,0363353273834221	0,23935802878303
541235	ENSBTAG00000001274	PPM1L	541235	protein-coding	-0,428707309191393	4,93783619565939	4,37936276545354	0,0363765947199182	0,239505908432694
615803	ENSBTAG00000007734	MEMO1	615803	protein-coding	0,238366739777586	5,36963016430888	4,37559831066456	0,0364570292116387	0,239698964066242
767601	ENSBTAG00000019692	BCL2L2	767601	protein-coding	-0,357795452529729	4,01687897021519	4,37543118336863	0,0364606045069675	0,239698964066242
508165	ENSBTAG00000019253	RPL36A	508165	protein-coding	0,249651430165454	5,86134680972059	4,37534641613012	0,0364624180429202	0,239698964066242
508763	ENSBTAG00000049919	TFPI	508763	protein-coding	-0,58637706101038	1,5307204494045	4,37357375874926	0,0365003644554886	0,239784147744855
539182	ENSBTAG00000003020	SSC4D	539182	protein-coding	0,684457871824707	0,766233567505349	4,37298125326864	0,0365130571485448	0,239784147744855
529494	ENSBTAG00000004249	TANC2	529494	protein-coding	0,670251233170247	4,01222119376251	4,37030543053993	0,0365704363902892	0,24003710363033
509437	ENSBTAG00000031561	RSRC1	509437	protein-coding	0,289879197969413	3,8068578616941	4,36824218941395	0,0366147441405561	0,240204045709721
537224	ENSBTAG00000007689	LPIN1	537224	protein-coding	-0,66464930884945	6,80277963088238	4,36692512191667	0,0366430573273587	0,240265940548838
522943	ENSBTAG00000013225	NBN	522943	protein-coding	0,267792926562304	4,68264499746529	4,36360619738741	0,0367145064318137	0,240445548158299
505233	ENSBTAG00000003434	CERS4	505233	protein-coding	-0,68232983833984	0,785024114391472	4,36309536706433	0,0367255164259843	0,240445548158299
536097	ENSBTAG00000054594	LOC536097	536097	protein-coding	-0,837370582670593	0,538400409637807	4,36302065370143	0,0367271270228438	0,240445548158299
539704	ENSBTAG00000005028	HIRIP3	539704	protein-coding	0,304665304929285	2,82672068075092	4,36109627794741	0,0367686363092553	0,240593539489919
521541	ENSBTAG00000003237	IQSEC1	521541	protein-coding	0,209859325818275	5,41354898367553	4,35934803761275	0,0368063888950991	0,240716809592973
616181	ENSBTAG00000035615	UPF3B	616181	protein-coding	0,284930771417086	3,2748769151064	4,3561012848096	0,0368766090182745	0,241005765599852
519969	ENSBTAG00000016763	MEPCE	519969	protein-coding	0,242227896178466	4,6412276124513	4,35555469418429	0,0368884443614766	0,241005765599852
507315	ENSBTAG00000021635	NUDT17	507315	protein-coding	0,358549027199847	2,71459452655373	4,3535290730192	0,0369323398948332	0,241168747994634
535372	ENSBTAG00000014601	SGCB	535372	protein-coding	0,298020443241316	7,6352425965452	4,35094009583474	0,0369885230931229	0,24136411562283
507449	ENSBTAG00000020520	RASD1	507449	protein-coding	0,383430707264208	2,84488828663917	4,35026897225903	0,0370031016988004	0,24136411562283
534370	ENSBTAG00000008729	DENND10	534370	protein-coding	0,2722296810467	3,96118484093738	4,34868449623298	0,0370375446517337	0,24136411562283
404156	ENSBTAG00000011931	CD63	404156	protein-coding	0,234385679134829	7,27364288181605	4,34865816964063	0,0370381172162636	0,24136411562283
617871	ENSBTAG00000049435	C21H14orf132	617871	protein-coding	-0,802496486387377	-0,559190392728282	4,34636805710344	0,0370879592782125	0,241378353461896
281187	ENSBTAG00000011808	MSTN	281187	protein-coding	0,973764915244742	3,46169794707049	4,34610428730302	0,0370937044799449	0,241378353461896
286839	ENSBTAG00000015473	RPS27A	286839	protein-coding	0,218282337153859	7,89673854763439	4,34481617481972	0,0371217744065682	0,241378353461896
507431	ENSBTAG00000016313	ECH1	507431	protein-coding	-0,278521426271419	6,16468290256455	4,34377398377962	0,0371445016131947	0,241378353461896
536375	ENSBTAG00000012900	TMEM229B	536375	protein-coding	-0,881796618518944	0,144430045166967	4,34374670694562	0,0371450966386211	0,241378353461896
539736	ENSBTAG00000037488	JRKL	539736	protein-coding	0,4566482974163	2,27131334298882	4,34268562008491	0,0371682512705431	0,241378353461896
530464	ENSBTAG00000013264	RPS24	530464	protein-coding	0,231004058135153	8,06501000858386	4,34195585839704	0,0371841846247863	0,241378353461896
504781	ENSBTAG00000009899	CHID1	504781	protein-coding	0,266746329713857	3,96430414505654	4,34000349002996	0,0372268471168755	0,241378353461896
613547	ENSBTAG00000020704	RAMP3	613547	protein-coding	-0,735784798507037	1,13898584087851	4,33808004078477	0,0372689278173904	0,241378353461896
100300349	ENSBTAG00000001790	SAFB2	100300349	protein-coding	0,23916419371318	5,87480895398882	4,33733466625719	0,0372852483117148	0,241378353461896
521932	ENSBTAG00000007014	CEP63	521932	protein-coding	0,319553380138011	2,41569848453474	4,33660390614594	0,0373012560809551	0,241378353461896
782395	ENSBTAG00000015913	MFHAS1	782395	protein-coding	-0,462578316966978	2,47073146676507	4,33644041920062	0,0373048383527795	0,241378353461896
613612	ENSBTAG00000009032	TMEM80	613612	protein-coding	0,436620185756123	2,06861081044531	4,33473672719325	0,0373421905406253	0,241378353461896
538794	ENSBTAG00000009995	CPEB4	538794	protein-coding	0,504224568027992	6,09776908662907	4,33428665691694	0,0373520645390858	0,241378353461896
511397	ENSBTAG00000007240	ZCCHC4	511397	protein-coding	0,469955178556023	2,37818404572133	4,33426248439939	0,0373525949323203	0,241378353461896
539067	ENSBTAG00000012659	LRIF1	539067	protein-coding	0,445643682464223	3,84952570273332	4,33371052463709	0,0373647081772266	0,241378353461896
616471	ENSBTAG00000003017	TTC38	616471	protein-coding	-0,455313299670015	1,79753426691125	4,33326229583922	0,0373745479820892	0,241378353461896
516405	ENSBTAG00000010801	CMBL	516405	protein-coding	0,249012662265936	6,48150647678686	4,33293715719584	0,0373816873319241	0,241378353461896
617566	ENSBTAG00000019234	BMP6	617566	protein-coding	-0,412391275230976	1,78373988485055	4,33050509563135	0,037435135538559	0,241600897565538
538409	ENSBTAG00000012537	CASP6	538409	protein-coding	-0,323805841399355	2,63313365273401	4,32678685602294	0,0375170042538726	0,24200654492602
514147	ENSBTAG00000004654	PWP1	514147	protein-coding	0,232260023724414	4,24982642317408	4,32409835846483	0,0375763167990047	0,242096559068026
505213	ENSBTAG00000018770	HSDL1	505213	protein-coding	0,3325058579132	2,24040808739508	4,32396289934614	0,0375793078416838	0,242096559068026
526310	ENSBTAG00000012987	ULK1	526310	protein-coding	-0,334654042825003	6,67200703703827	4,32244353102911	0,037612873770815	0,242096559068026
513038	ENSBTAG00000021035	CTSK	513038	protein-coding	0,387567686885099	4,71960079364028	4,32196330248093	0,0376234895259779	0,242096559068026
618421	ENSBTAG00000026344	MAFA	618421	protein-coding	-0,346499567472695	4,73478796222105	4,32099305034665	0,0376449471412643	0,242096559068026
510538	ENSBTAG00000004085	ASF1B	510538	protein-coding	-0,644369128641173	0,839395033059077	4,32098648619298	0,0376450923544923	0,242096559068026
537713	ENSBTAG00000009541	SUCLG2	537713	protein-coding	-0,195785209561085	7,00395668906419	4,31510154579761	0,0377755163534026	0,242812624560482
506107	ENSBTAG00000005355	BAG2	506107	protein-coding	-0,265715318366974	5,78919252976932	4,31292166937527	0,0378239475949147	0,243001201938657
616065	ENSBTAG00000014423	RPL22	616065	protein-coding	0,211065100681047	7,23744644593804	4,31101820848543	0,037866290808265	0,243150496022598
510260	ENSBTAG00000007166	CAMKK1	510260	protein-coding	0,776903211696874	-0,555575934600931	4,30715653490946	0,0379523478974188	0,243507714794954
112449406	ENSBTAG00000042631	LOC112449406	112449406	snoRNA	0,508869464493921	0,674716598110527	4,30680520204967	0,0379601874874825	0,243507714794954
504449	ENSBTAG00000020237	NECAP1	504449	protein-coding	0,288091274143176	4,14608374449611	4,30557726542306	0,0379876008196735	0,243560803844828
528338	ENSBTAG00000015766	ZFPM1	528338	protein-coding	0,4900763024829	2,05950055044491	4,30177603736775	0,0380725937436429	0,24382180772299
539959	ENSBTAG00000017855	ITM2C	539959	protein-coding	-0,370202144427002	4,67660400231735	4,30147016110116	0,0380794415911695	0,24382180772299
100299743	ENSBTAG00000046122	NRARP	100299743	protein-coding	0,619775028729294	0,793560720614666	4,29927440390818	0,038128637321498	0,24382180772299
535152	ENSBTAG00000011930	DDX54	535152	protein-coding	-0,216066094404928	5,36538464723413	4,29899844267918	0,0381348249169368	0,24382180772299
505356	ENSBTAG00000002999	ANAPC15	505356	protein-coding	0,303605099936572	4,87787105897414	4,29893048902313	0,0381363487335115	0,24382180772299
614027	ENSBTAG00000002044	SIRT3	614027	protein-coding	0,34373377286807	3,37840403283124	4,296855865958	0,0381829015375892	0,24382180772299
783645	ENSBTAG00000021879	VCL	783645	protein-coding	-0,292271956016789	8,09216799267068	4,29677207678565	0,0381847829473459	0,24382180772299
404126	ENSBTAG00000012698	HDAC1	404126	protein-coding	0,241258343235412	4,72469662479525	4,29598636698782	0,038202430075571	0,24382180772299
508141	ENSBTAG00000015487	KDM4B	508141	protein-coding	0,216126744414148	5,22365751415719	4,29494779757748	0,0382257695771599	0,24382180772299
516719	ENSBTAG00000011079	C18H19orf48	516719	protein-coding	-0,361438121392221	2,0181404931128	4,29449303683628	0,0382359940022008	0,24382180772299
616928	ENSBTAG00000008513	RHEX	616928	protein-coding	-1,36497108999638	-0,378740368452104	4,29370276437655	0,0382537685858059	0,24382180772299
514355	ENSBTAG00000012756	CCT7	514355	protein-coding	-0,235391818520605	6,46953157709339	4,29350566515786	0,0382582030347145	0,24382180772299
514006	ENSBTAG00000001562	NFE2	514006	protein-coding	-1,04036225517011	0,838320305483526	4,29237125641507	0,0382837360771149	0,243862416943664
506979	ENSBTAG00000019028	STOX1	506979	protein-coding	1,07030392874309	-0,594771867222769	4,29004111858101	0,0383362383907692	0,244025929407245
[truncated: 10,728 more rows]
